# Supplementary material for: Crystal structures of 3,6-di­allyl­tetra­cyclo[6.3.0.04,11.05,9]undeca-2,7-dione and 1,7-di­allyl­penta­cyclo­[5.4.0.02,6. 03,10.05,9]undecane-8,11-dione: allyl­ated caged compounds
Source: Acta Crystallogr Sect E Struct Rep Online. 2014 Oct 24;70(Pt 11):410–4. doi: 10.1107/S1600536814023149 (PMC4257271; doi:10.1107/S1600536814023149)
Supplement: Supplementary file 1 [file e-70-00410-sup1.cif]

##############################################################################
#                                                                            #
# This CIF contains the data in a paper accepted for publication in          #
# Acta Crystallographica Section E. It conforms to the requirements of       #
# Notes for Authors for Acta Crystallographica Section E, and has been       #
# peer reviewed under the auspices of the IUCr Commission on Journals.       #
#                                                                            #
# Full details of the Crystallographic Information File format               #
# are given in the paper "The Crystallographic Information File (CIF):       #
# a New Standard Archive File for Crystallography" by S. R. Hall, F. H.      #
# Allen and I. D. Brown [Acta Cryst. (1991), A47, 655-685].                  #
#                                                                            #
# The current version of the core CIF dictionary is obtainable from          #
# ftp://ftp.iucr.org/pub/cif_core.dic.                                       #
#                                                                            #
# Software is freely available for graphical display of the structure(s)     #
# in this CIF. For information consult the CIF software page                 #
# http://www.iucr.org/resources/cif/software.                                #
#                                                                            #
# This file may be used for bona fide research purposes within the           #
# scientific community so long as proper attribution is given to the journal # 
# article from which it was obtained.                                        #
#                                                                            #
##############################################################################
data_1
_audit_creation_method     SHELXL-97
_chemical_name_systematic
;
3,6-Diallyltetracyclo[6.3.0.0^4,11^.0^5,9^]undeca-2,7-dione
;
_chemical_name_common     'C17 H20 O2'
_chemical_formula_moiety     'C17 H20 O2'
_chemical_formula_sum     'C17 H20 O2'
_chemical_formula_iupac     'C17 H20 O2'
_chemical_formula_weight     256.33
_chemical_melting_point_gt     '358.15'
_chemical_melting_point_lt     '357.15'
_symmetry_cell_setting     monoclinic
_symmetry_space_group_name_H-M     'P 21/c'
_symmetry_space_group_name_Hall     '-P 2ybc'
loop_
    _symmetry_equiv_pos_as_xyz
    'x, y, z'
    '-x, y+1/2, -z+1/2'
    '-x, -y, -z'
    'x, -y-1/2, z-1/2'
_cell_length_a     7.8006(3)
_cell_length_b     17.9581(7)
_cell_length_c     10.1032(4)
_cell_angle_alpha     90.00
_cell_angle_beta     99.664(4)
_cell_angle_gamma     90.00
_cell_volume     1395.21(9)
_cell_formula_units_Z     4
_cell_measurement_reflns_used     6517
_cell_measurement_theta_min     3.0429
_cell_measurement_theta_max     32.6621
_cell_measurement_temperature     150(2)
_exptl_crystal_description     block
_exptl_crystal_colour     colourless
_exptl_crystal_size_max     0.29
_exptl_crystal_size_mid     0.25
_exptl_crystal_size_min     0.21
_exptl_crystal_density_diffrn     1.220
_exptl_crystal_density_meas     ?
_exptl_crystal_density_method     'not measured'
_exptl_crystal_F_000     552
_exptl_absorpt_coefficient_mu     0.078
_exptl_absorpt_correction_type     multi-scan
_exptl_absorpt_process_details
;
(CrysAlis RED; Oxford Diffraction, 2006)
;
_exptl_absorpt_correction_T_min     0.9777
_exptl_absorpt_correction_T_max     0.9838
_diffrn_ambient_temperature     150(2)
_diffrn_radiation_type     MoK\a
_diffrn_radiation_wavelength     0.71073
_diffrn_radiation_source     'Enhance (Mo) X-ray Source'
_diffrn_radiation_monochromator     graphite
_diffrn_measurement_device_type     'Oxford Diffraction Xcalibur-S'
_diffrn_measurement_method     '\w/\q scan'
_diffrn_detector_area_resol_mean     15.9948
_diffrn_reflns_number     9836
_diffrn_reflns_av_R_equivalents     0.0201
_diffrn_reflns_av_sigmaI/netI     0.0188
_diffrn_reflns_theta_min     3.05
_diffrn_reflns_theta_max     25.00
_diffrn_reflns_theta_full     25.00
_diffrn_measured_fraction_theta_max     0.998
_diffrn_measured_fraction_theta_full     0.998
_diffrn_reflns_limit_h_min     -8
_diffrn_reflns_limit_h_max     9
_diffrn_reflns_limit_k_min     -16
_diffrn_reflns_limit_k_max     21
_diffrn_reflns_limit_l_min     -12
_diffrn_reflns_limit_l_max     11
_diffrn_standards_number     ?
_diffrn_standards_interval_count     ?
_diffrn_standards_interval_time     ?
_diffrn_standards_decay_%     ?
_refine_special_details
;
Refinement of <i>F</i>^2^ against ALL reflections. The weighted <i>R</i>-factor
<i>wR</i> and goodness of fit <i>S</i> are based on <i>F</i>^2^, conventional
<i>R</i>-factors <i>R</i> are based on <i>F</i>, with <i>F</i> set to zero for
negative <i>F</i>^2^. The threshold expression of <i>F</i>^2^ >
\s(<i>F</i>^2^) is used only for calculating <i>R</i>-factors(gt) <i>etc</i>.
and is not relevant to the choice of reflections for refinement.
<i>R</i>-factors based on <i>F</i>^2^ are statistically about twice as large
as those based on <i>F</i>, and <i>R</i>- factors based on ALL data will be
even larger.
;
_reflns_number_total     2448
_reflns_number_gt     1988
_reflns_threshold_expression     >2sigma(I)
_refine_ls_structure_factor_coef     Fsqd
_refine_ls_matrix_type     full
_refine_ls_R_factor_all     0.0440
_refine_ls_R_factor_gt     0.0352
_refine_ls_wR_factor_gt     0.0961
_refine_ls_wR_factor_ref     0.0987
_refine_ls_goodness_of_fit_ref     1.055
_refine_ls_restrained_S_all     1.055
_refine_ls_number_reflns     2448
_refine_ls_number_parameters     172
_refine_ls_number_restraints     0
_refine_ls_hydrogen_treatment     constr
_refine_ls_weighting_scheme     calc
_refine_ls_weighting_details
         'calc w=1/[\s^2^(Fo^2^)+(0.0593P)^2^+0.1101P] where P=(Fo^2^+2Fc^2^)/3'
_atom_sites_solution_hydrogens     geom
_atom_sites_solution_primary     direct
_atom_sites_solution_secondary     difmap
_refine_ls_shift/su_max     0.000
_refine_ls_shift/su_mean     0.000
_refine_diff_density_max     0.196
_refine_diff_density_min     -0.153
_refine_ls_extinction_method     none
_refine_ls_extinction_coef     ?
loop_
    _atom_type_symbol
    _atom_type_description
    _atom_type_scat_dispersion_real
    _atom_type_scat_dispersion_imag
    _atom_type_scat_source
    'C' 'C' 0.0033 0.0016
                         'International Tables Vol C Tables 4.2.6.8 and 6.1.1.4'
    'H' 'H' 0.0000 0.0000
                         'International Tables Vol C Tables 4.2.6.8 and 6.1.1.4'
    'O' 'O' 0.0106 0.0060
                         'International Tables Vol C Tables 4.2.6.8 and 6.1.1.4'
_computing_data_collection
;
CrysAlis CCD (Oxford Diffraction, 2006)
;
_computing_cell_refinement
;
CrysAlis CCD (Oxford Diffraction, 2006)
;
_computing_data_reduction
;
CrysAlis RED (Oxford Diffraction, 2006)
;
_computing_structure_solution
;
SHELXS97 (Sheldrick, 2008)
;
_computing_structure_refinement
;
SHELXL97 (Sheldrick, 2008)
;
_computing_molecular_graphics
;
Mercury (Macrae <i>et al.</i>,  2008)
;
_computing_publication_material
;
SHELXL97 (Sheldrick, 2008), PLATON (Spek, 2009) and publcif
(Westrip, 2010)
;
loop_
    _atom_site_type_symbol
    _atom_site_label
    _atom_site_fract_x
    _atom_site_fract_y
    _atom_site_fract_z
    _atom_site_U_iso_or_equiv
    _atom_site_adp_type
    _atom_site_calc_flag
    _atom_site_refinement_flags
    _atom_site_occupancy
    _atom_site_symmetry_multiplicity
    _atom_site_disorder_assembly
    _atom_site_disorder_group
    O O1 1.08309(12) 0.09661(6) 0.38127(10) 0.0465(3) Uani d . 1 1 . .
    O O2 0.76657(13) 0.19086(6) 0.53385(10) 0.0490(3) Uani d . 1 1 . .
    C C1 0.94097(16) 0.08946(7) 0.31302(13) 0.0324(3) Uani d . 1 1 . .
    C C2 0.79906(17) 0.03752(7) 0.34071(14) 0.0356(3) Uani d . 1 1 . .
    H H2 0.8455 -0.0084 0.3901 0.043 Uiso calc R 1 1 . .
    C C3 0.69710(16) 0.02075(7) 0.20005(14) 0.0346(3) Uani d . 1 1 . .
    H H3 0.7485 -0.0187 0.1488 0.042 Uiso calc R 1 1 . .
    C C4 0.69283(15) 0.10017(6) 0.13886(12) 0.0268(3) Uani d . 1 1 . .
    H H4 0.6580 0.0987 0.0390 0.032 Uiso calc R 1 1 . .
    C C5 0.87980(15) 0.12806(7) 0.17908(12) 0.0286(3) Uani d . 1 1 . .
    H H5 0.8815 0.1834 0.1910 0.034 Uiso calc R 1 1 . .
    C C6 0.99967(17) 0.10487(8) 0.07944(13) 0.0357(3) Uani d . 1 1 . .
    H H6A 1.1216 0.1163 0.1193 0.043 Uiso calc R 1 1 . .
    H H6B 0.9906 0.0504 0.0654 0.043 Uiso calc R 1 1 . .
    C C7 0.95710(17) 0.14291(8) -0.05317(15) 0.0394(3) Uani d . 1 1 . .
    H H7 0.9748 0.1952 -0.0552 0.047 Uiso calc R 1 1 . .
    C C8 0.89716(18) 0.10982(8) -0.16722(15) 0.0434(4) Uani d . 1 1 . .
    H H8A 0.8777 0.0576 -0.1694 0.052 Uiso calc R 1 1 . .
    H H8B 0.8732 0.1381 -0.2477 0.052 Uiso calc R 1 1 . .
    C C9 0.69334(16) 0.16148(8) 0.43169(13) 0.0330(3) Uani d . 1 1 . .
    C C10 0.65726(16) 0.07918(8) 0.41034(13) 0.0358(3) Uani d . 1 1 . .
    H H10 0.6361 0.0535 0.4940 0.043 Uiso calc R 1 1 . .
    C C11 0.49650(16) 0.07774(7) 0.29843(14) 0.0342(3) Uani d . 1 1 . .
    H H11 0.3823 0.0853 0.3290 0.041 Uiso calc R 1 1 . .
    C C12 0.55016(15) 0.13988(6) 0.20733(12) 0.0261(3) Uani d . 1 1 . .
    H H12 0.4492 0.1561 0.1389 0.031 Uiso calc R 1 1 . .
    C C13 0.61320(15) 0.20307(7) 0.30522(12) 0.0279(3) Uani d . 1 1 . .
    H H13 0.7038 0.2333 0.2706 0.034 Uiso calc R 1 1 . .
    C C14 0.46574(17) 0.25372(7) 0.33636(13) 0.0360(3) Uani d . 1 1 . .
    H H14A 0.3750 0.2227 0.3670 0.043 Uiso calc R 1 1 . .
    H H14B 0.5125 0.2881 0.4102 0.043 Uiso calc R 1 1 . .
    C C15 0.38610(19) 0.29780(7) 0.21698(15) 0.0394(4) Uani d . 1 1 . .
    H H15 0.4618 0.3269 0.1734 0.047 Uiso calc R 1 1 . .
    C C16 0.2208(2) 0.29971(9) 0.16746(18) 0.0532(4) Uani d . 1 1 . .
    H H16A 0.1407 0.2714 0.2081 0.064 Uiso calc R 1 1 . .
    H H16B 0.1803 0.3294 0.0907 0.064 Uiso calc R 1 1 . .
    C C17 0.51225(18) 0.00663(7) 0.22074(16) 0.0424(4) Uani d . 1 1 . .
    H H17A 0.5013 -0.0386 0.2746 0.051 Uiso calc R 1 1 . .
    H H17B 0.4291 0.0046 0.1352 0.051 Uiso calc R 1 1 . .
loop_
    _atom_site_aniso_label
    _atom_site_aniso_U_11
    _atom_site_aniso_U_22
    _atom_site_aniso_U_33
    _atom_site_aniso_U_12
    _atom_site_aniso_U_13
    _atom_site_aniso_U_23
    O1 0.0281(5) 0.0757(8) 0.0339(6) -0.0008(5) -0.0002(4) 0.0008(5)
    O2 0.0512(6) 0.0650(7) 0.0274(6) -0.0010(5) -0.0029(5) -0.0055(5)
    C1 0.0255(7) 0.0406(8) 0.0306(7) 0.0041(6) 0.0033(6) -0.0027(6)
    C2 0.0335(7) 0.0333(7) 0.0386(8) 0.0046(5) 0.0016(6) 0.0111(6)
    C3 0.0334(7) 0.0258(7) 0.0431(8) 0.0012(5) 0.0015(6) -0.0007(6)
    C4 0.0275(6) 0.0261(6) 0.0256(7) 0.0013(5) 0.0010(5) -0.0020(5)
    C5 0.0267(6) 0.0304(6) 0.0290(7) 0.0007(5) 0.0053(5) -0.0008(5)
    C6 0.0317(7) 0.0421(8) 0.0344(8) 0.0069(6) 0.0086(6) 0.0024(6)
    C7 0.0412(8) 0.0401(8) 0.0402(8) 0.0048(6) 0.0163(6) 0.0076(6)
    C8 0.0449(8) 0.0500(9) 0.0363(8) 0.0101(7) 0.0103(7) 0.0108(7)
    C9 0.0272(6) 0.0474(8) 0.0252(7) -0.0008(6) 0.0065(5) -0.0015(6)
    C10 0.0323(7) 0.0447(8) 0.0309(8) -0.0016(6) 0.0072(6) 0.0133(6)
    C11 0.0252(6) 0.0372(7) 0.0401(8) -0.0042(5) 0.0052(6) 0.0059(6)
    C12 0.0236(6) 0.0279(6) 0.0258(7) 0.0000(5) 0.0008(5) -0.0004(5)
    C13 0.0279(6) 0.0315(7) 0.0246(7) -0.0013(5) 0.0051(5) -0.0018(5)
    C14 0.0375(7) 0.0385(7) 0.0332(8) 0.0019(6) 0.0097(6) -0.0088(6)
    C15 0.0467(8) 0.0267(7) 0.0478(9) 0.0068(6) 0.0163(7) -0.0010(6)
    C16 0.0525(10) 0.0492(9) 0.0563(10) 0.0161(7) 0.0039(8) 0.0003(8)
    C17 0.0376(8) 0.0295(7) 0.0580(10) -0.0074(6) 0.0019(7) 0.0040(6)
_geom_special_details
;
All e.s.d.'s (except the e.s.d. in the dihedral angle between two l.s. planes)
are estimated using the full covariance matrix. The cell e.s.d.'s are taken
into account individually in the estimation of e.s.d.'s in distances, angles
and torsion angles; correlations between e.s.d.'s in cell parameters are only
used when they are defined by crystal symmetry. An approximate (isotropic)
treatment of cell e.s.d.'s is used for estimating e.s.d.'s involving l.s.
planes.
;
loop_
    _geom_bond_atom_site_label_1
    _geom_bond_atom_site_label_2
    _geom_bond_site_symmetry_2
    _geom_bond_distance
    _geom_bond_publ_flag
    O1 C1 . 1.2101(15) ?
    O2 C9 . 1.2133(16) ?
    C1 C2 . 1.5092(19) ?
    C1 C5 . 1.5239(18) ?
    C2 C3 . 1.5374(19) ?
    C2 C10 . 1.5935(19) ?
    C2 H2 . 1.0000 ?
    C3 C17 . 1.5127(19) ?
    C3 C4 . 1.5527(17) ?
    C3 H3 . 1.0000 ?
    C4 C5 . 1.5311(16) ?
    C4 C12 . 1.5761(17) ?
    C4 H4 . 1.0000 ?
    C5 C6 . 1.5418(18) ?
    C5 H5 . 1.0000 ?
    C6 C7 . 1.4909(19) ?
    C6 H6A . 0.9900 ?
    C6 H6B . 0.9900 ?
    C7 C8 . 1.311(2) ?
    C7 H7 . 0.9500 ?
    C8 H8A . 0.9500 ?
    C8 H8B . 0.9500 ?
    C9 C10 . 1.5132(19) ?
    C9 C13 . 1.5209(17) ?
    C10 C11 . 1.5413(18) ?
    C10 H10 . 1.0000 ?
    C11 C17 . 1.515(2) ?
    C11 C12 . 1.5483(18) ?
    C11 H11 . 1.0000 ?
    C12 C13 . 1.5310(16) ?
    C12 H12 . 1.0000 ?
    C13 C14 . 1.5398(17) ?
    C13 H13 . 1.0000 ?
    C14 C15 . 1.4886(19) ?
    C14 H14A . 0.9900 ?
    C14 H14B . 0.9900 ?
    C15 C16 . 1.303(2) ?
    C15 H15 . 0.9500 ?
    C16 H16A . 0.9500 ?
    C16 H16B . 0.9500 ?
    C17 H17A . 0.9900 ?
    C17 H17B . 0.9900 ?
loop_
    _geom_angle_atom_site_label_1
    _geom_angle_atom_site_label_2
    _geom_angle_atom_site_label_3
    _geom_angle_site_symmetry_1
    _geom_angle_site_symmetry_3
    _geom_angle
    _geom_angle_publ_flag
    O1 C1 C2 . . 126.17(12) ?
    O1 C1 C5 . . 125.31(12) ?
    C2 C1 C5 . . 108.40(10) ?
    C1 C2 C3 . . 103.38(11) ?
    C1 C2 C10 . . 112.13(11) ?
    C3 C2 C10 . . 102.14(10) ?
    C1 C2 H2 . . 112.8 ?
    C3 C2 H2 . . 112.8 ?
    C10 C2 H2 . . 112.8 ?
    C17 C3 C2 . . 105.21(11) ?
    C17 C3 C4 . . 104.58(10) ?
    C2 C3 C4 . . 99.28(10) ?
    C17 C3 H3 . . 115.3 ?
    C2 C3 H3 . . 115.3 ?
    C4 C3 H3 . . 115.3 ?
    C5 C4 C3 . . 103.83(9) ?
    C5 C4 C12 . . 116.54(9) ?
    C3 C4 C12 . . 102.15(10) ?
    C5 C4 H4 . . 111.2 ?
    C3 C4 H4 . . 111.2 ?
    C12 C4 H4 . . 111.2 ?
    C1 C5 C4 . . 103.25(10) ?
    C1 C5 C6 . . 108.85(10) ?
    C4 C5 C6 . . 113.17(10) ?
    C1 C5 H5 . . 110.4 ?
    C4 C5 H5 . . 110.4 ?
    C6 C5 H5 . . 110.4 ?
    C7 C6 C5 . . 113.27(11) ?
    C7 C6 H6A . . 108.9 ?
    C5 C6 H6A . . 108.9 ?
    C7 C6 H6B . . 108.9 ?
    C5 C6 H6B . . 108.9 ?
    H6A C6 H6B . . 107.7 ?
    C8 C7 C6 . . 125.09(13) ?
    C8 C7 H7 . . 117.5 ?
    C6 C7 H7 . . 117.5 ?
    C7 C8 H8A . . 120.0 ?
    C7 C8 H8B . . 120.0 ?
    H8A C8 H8B . . 120.0 ?
    O2 C9 C10 . . 126.56(12) ?
    O2 C9 C13 . . 124.72(12) ?
    C10 C9 C13 . . 108.63(10) ?
    C9 C10 C11 . . 103.29(10) ?
    C9 C10 C2 . . 113.28(10) ?
    C11 C10 C2 . . 102.00(11) ?
    C9 C10 H10 . . 112.5 ?
    C11 C10 H10 . . 112.5 ?
    C2 C10 H10 . . 112.5 ?
    C17 C11 C10 . . 105.51(11) ?
    C17 C11 C12 . . 104.24(11) ?
    C10 C11 C12 . . 98.98(9) ?
    C17 C11 H11 . . 115.4 ?
    C10 C11 H11 . . 115.4 ?
    C12 C11 H11 . . 115.4 ?
    C13 C12 C11 . . 103.87(10) ?
    C13 C12 C4 . . 116.42(9) ?
    C11 C12 C4 . . 102.48(9) ?
    C13 C12 H12 . . 111.1 ?
    C11 C12 H12 . . 111.1 ?
    C4 C12 H12 . . 111.1 ?
    C9 C13 C12 . . 102.76(10) ?
    C9 C13 C14 . . 109.52(10) ?
    C12 C13 C14 . . 113.56(10) ?
    C9 C13 H13 . . 110.3 ?
    C12 C13 H13 . . 110.3 ?
    C14 C13 H13 . . 110.3 ?
    C15 C14 C13 . . 111.91(11) ?
    C15 C14 H14A . . 109.2 ?
    C13 C14 H14A . . 109.2 ?
    C15 C14 H14B . . 109.2 ?
    C13 C14 H14B . . 109.2 ?
    H14A C14 H14B . . 107.9 ?
    C16 C15 C14 . . 125.21(14) ?
    C16 C15 H15 . . 117.4 ?
    C14 C15 H15 . . 117.4 ?
    C15 C16 H16A . . 120.0 ?
    C15 C16 H16B . . 120.0 ?
    H16A C16 H16B . . 120.0 ?
    C3 C17 C11 . . 95.31(10) ?
    C3 C17 H17A . . 112.7 ?
    C11 C17 H17A . . 112.7 ?
    C3 C17 H17B . . 112.7 ?
    C11 C17 H17B . . 112.7 ?
    H17A C17 H17B . . 110.2 ?
loop_
    _geom_torsion_atom_site_label_1
    _geom_torsion_atom_site_label_2
    _geom_torsion_atom_site_label_3
    _geom_torsion_atom_site_label_4
    _geom_torsion_site_symmetry_1
    _geom_torsion_site_symmetry_2
    _geom_torsion_site_symmetry_3
    _geom_torsion_site_symmetry_4
    _geom_torsion
    _geom_torsion_publ_flag
    O1 C1 C2 C3 . . . . -151.97(13) ?
    C5 C1 C2 C3 . . . . 24.34(13) ?
    O1 C1 C2 C10 . . . . 98.75(15) ?
    C5 C1 C2 C10 . . . . -84.94(13) ?
    C1 C2 C3 C17 . . . . -150.16(10) ?
    C10 C2 C3 C17 . . . . -33.58(12) ?
    C1 C2 C3 C4 . . . . -42.17(12) ?
    C10 C2 C3 C4 . . . . 74.40(11) ?
    C17 C3 C4 C5 . . . . 154.13(11) ?
    C2 C3 C4 C5 . . . . 45.65(12) ?
    C17 C3 C4 C12 . . . . 32.55(12) ?
    C2 C3 C4 C12 . . . . -75.94(10) ?
    O1 C1 C5 C4 . . . . -179.33(13) ?
    C2 C1 C5 C4 . . . . 4.32(13) ?
    O1 C1 C5 C6 . . . . 60.17(17) ?
    C2 C1 C5 C6 . . . . -116.18(11) ?
    C3 C4 C5 C1 . . . . -31.17(12) ?
    C12 C4 C5 C1 . . . . 80.25(12) ?
    C3 C4 C5 C6 . . . . 86.34(12) ?
    C12 C4 C5 C6 . . . . -162.24(10) ?
    C1 C5 C6 C7 . . . . -176.82(11) ?
    C4 C5 C6 C7 . . . . 69.01(15) ?
    C5 C6 C7 C8 . . . . -113.80(15) ?
    O2 C9 C10 C11 . . . . 154.12(13) ?
    C13 C9 C10 C11 . . . . -22.73(13) ?
    O2 C9 C10 C2 . . . . -96.36(15) ?
    C13 C9 C10 C2 . . . . 86.79(12) ?
    C1 C2 C10 C9 . . . . 0.89(15) ?
    C3 C2 C10 C9 . . . . -109.18(12) ?
    C1 C2 C10 C11 . . . . 111.21(11) ?
    C3 C2 C10 C11 . . . . 1.15(12) ?
    C9 C10 C11 C17 . . . . 149.32(10) ?
    C2 C10 C11 C17 . . . . 31.59(12) ?
    C9 C10 C11 C12 . . . . 41.72(12) ?
    C2 C10 C11 C12 . . . . -76.02(11) ?
    C17 C11 C12 C13 . . . . -155.36(10) ?
    C10 C11 C12 C13 . . . . -46.73(12) ?
    C17 C11 C12 C4 . . . . -33.76(12) ?
    C10 C11 C12 C4 . . . . 74.87(11) ?
    C5 C4 C12 C13 . . . . 0.96(15) ?
    C3 C4 C12 C13 . . . . 113.34(11) ?
    C5 C4 C12 C11 . . . . -111.63(11) ?
    C3 C4 C12 C11 . . . . 0.75(11) ?
    O2 C9 C13 C12 . . . . 176.67(12) ?
    C10 C9 C13 C12 . . . . -6.41(12) ?
    O2 C9 C13 C14 . . . . -62.32(16) ?
    C10 C9 C13 C14 . . . . 114.61(11) ?
    C11 C12 C13 C9 . . . . 33.19(11) ?
    C4 C12 C13 C9 . . . . -78.60(12) ?
    C11 C12 C13 C14 . . . . -85.01(12) ?
    C4 C12 C13 C14 . . . . 163.19(10) ?
    C9 C13 C14 C15 . . . . 178.13(11) ?
    C12 C13 C14 C15 . . . . -67.64(14) ?
    C13 C14 C15 C16 . . . . 126.15(15) ?
    C2 C3 C17 C11 . . . . 51.81(12) ?
    C4 C3 C17 C11 . . . . -52.28(12) ?
    C10 C11 C17 C3 . . . . -51.04(12) ?
    C12 C11 C17 C3 . . . . 52.70(12) ?
loop_
    _geom_hbond_atom_site_label_D
    _geom_hbond_atom_site_label_H
    _geom_hbond_atom_site_label_A
    _geom_hbond_site_symmetry_A
    _geom_hbond_distance_DH
    _geom_hbond_distance_HA
    _geom_hbond_distance_DA
    _geom_hbond_angle_DHA
    _geom_hbond_publ_flag
    C8 H8B O2 1_554 0.95 2.42 3.3532(18) 168 y
    C11 H11 O1 1_455 1.00 2.49 3.4815(16) 173 y
    C16 H16B O1 4_465 0.95 2.51 3.455(2) 177 y
_iucr_refine_instructions_details
;
TITL Compound_1 in P2(1)/c
CELL  0.71073   7.8006  17.9581  10.1032   90.000   99.664   90.000
ZERR     4.00   0.0003   0.0007   0.0004    0.000    0.004    0.000
LATT   1
SYMM  - X, 1/2 + Y, 1/2 - Z
SFAC  C    H    O
UNIT  68   80   8
MERG   2
OMIT    -3.00  50.00
FMAP   2
PLAN   25
ACTA 50
BOND $H
CONF
SIZE     0.21   0.25   0.29
L.S.   16
TEMP  -123.00
WGHT    0.059300    0.110100
FVAR       9.41171
O1    3    1.083087    0.096607    0.381266    11.00000    0.02809    0.07570 =
         0.03394    0.00082   -0.00024   -0.00080
O2    3    0.766569    0.190860    0.533853    11.00000    0.05122    0.06499 =
         0.02743   -0.00554   -0.00290   -0.00099
C1    1    0.940966    0.089464    0.313016    11.00000    0.02546    0.04064 =
         0.03056   -0.00272    0.00331    0.00415
C2    1    0.799065    0.037520    0.340712    11.00000    0.03349    0.03334 =
         0.03855    0.01108    0.00158    0.00455
AFIX  13
H2    2    0.845464   -0.008428    0.390077    11.00000   -1.20000
AFIX   0
C3    1    0.697100    0.020748    0.200049    11.00000    0.03338    0.02580 =
         0.04309   -0.00068    0.00153    0.00122
AFIX  13
H3    2    0.748503   -0.018662    0.148754    11.00000   -1.20000
AFIX   0
C4    1    0.692829    0.100175    0.138860    11.00000    0.02748    0.02613 =
         0.02562   -0.00204    0.00102    0.00125
AFIX  13
H4    2    0.657959    0.098735    0.039021    11.00000   -1.20000
AFIX   0
C5    1    0.879803    0.128063    0.179084    11.00000    0.02674    0.03038 =
         0.02904   -0.00082    0.00534    0.00067
AFIX  13
H5    2    0.881481    0.183356    0.190953    11.00000   -1.20000
AFIX   0
C6    1    0.999668    0.104871    0.079440    11.00000    0.03169    0.04207 =
         0.03443    0.00240    0.00857    0.00688
AFIX  23
H6A   2    1.121551    0.116338    0.119324    11.00000   -1.20000
H6B   2    0.990594    0.050361    0.065369    11.00000   -1.20000
AFIX   0
C7    1    0.957099    0.142914   -0.053174    11.00000    0.04123    0.04007 =
         0.04015    0.00757    0.01629    0.00479
AFIX  43
H7    2    0.974786    0.195214   -0.055189    11.00000   -1.20000
AFIX   0
C8    1    0.897159    0.109815   -0.167224    11.00000    0.04493    0.04999 =
         0.03634    0.01076    0.01026    0.01012
AFIX  93
H8A   2    0.877724    0.057573   -0.169393    11.00000   -1.20000
H8B   2    0.873160    0.138072   -0.247698    11.00000   -1.20000
AFIX   0
C9    1    0.693340    0.161480    0.431691    11.00000    0.02724    0.04743 =
         0.02517   -0.00150    0.00648   -0.00077
C10   1    0.657264    0.079180    0.410343    11.00000    0.03234    0.04469 =
         0.03093    0.01332    0.00723   -0.00155
AFIX  13
H10   2    0.636055    0.053545    0.493965    11.00000   -1.20000
AFIX   0
C11   1    0.496498    0.077741    0.298433    11.00000    0.02522    0.03724 =
         0.04012    0.00586    0.00516   -0.00422
AFIX  13
H11   2    0.382269    0.085337    0.328962    11.00000   -1.20000
AFIX   0
C12   1    0.550155    0.139884    0.207330    11.00000    0.02356    0.02786 =
         0.02578   -0.00038    0.00078   -0.00004
AFIX  13
H12   2    0.449196    0.156111    0.138929    11.00000   -1.20000
AFIX   0
C13   1    0.613204    0.203067    0.305217    11.00000    0.02794    0.03151 =
         0.02456   -0.00180    0.00513   -0.00126
AFIX  13
H13   2    0.703757    0.233345    0.270585    11.00000   -1.20000
AFIX   0
C14   1    0.465737    0.253717    0.336356    11.00000    0.03748    0.03853 =
         0.03316   -0.00875    0.00970    0.00189
AFIX  23
H14A  2    0.375017    0.222713    0.366990    11.00000   -1.20000
H14B  2    0.512482    0.288129    0.410198    11.00000   -1.20000
AFIX   0
C15   1    0.386098    0.297802    0.216976    11.00000    0.04668    0.02673 =
         0.04781   -0.00098    0.01626    0.00679
AFIX  43
H15   2    0.461845    0.326863    0.173415    11.00000   -1.20000
AFIX   0
C16   1    0.220764    0.299712    0.167456    11.00000    0.05246    0.04918 =
         0.05628    0.00028    0.00393    0.01609
AFIX  93
H16A  2    0.140709    0.271436    0.208098    11.00000   -1.20000
H16B  2    0.180290    0.329379    0.090713    11.00000   -1.20000
AFIX   0
C17   1    0.512252    0.006635    0.220742    11.00000    0.03756    0.02953 =
         0.05803    0.00401    0.00195   -0.00736
AFIX  23
H17A  2    0.501328   -0.038643    0.274606    11.00000   -1.20000
H17B  2    0.429125    0.004568    0.135235    11.00000   -1.20000
HKLF 4
REM  SRK018 in P2(1)/c
REM R1 =  0.0352 for   1988 Fo > 4sig(Fo)  and  0.0440 for all   2448 data
REM    172 parameters refined using      0 restraints
END
WGHT      0.0492      0.1578
REM Highest difference peak  0.196,  deepest hole -0.153,  1-sigma level  0.030
Q1    1   0.5917  0.1730  0.2501  11.00000  0.05    0.20
Q2    1   0.7811  0.1199  0.1565  11.00000  0.05    0.17
Q3    1   0.6958  0.0587  0.1591  11.00000  0.05    0.17
Q4    1   0.5740  0.0766  0.3597  11.00000  0.05    0.16
Q5    1   0.7551  0.0240  0.2679  11.00000  0.05    0.15
Q6    1   0.8550  0.0691  0.3349  11.00000  0.05    0.15
Q7    1   0.6512  0.1821  0.3607  11.00000  0.05    0.15
Q8    1   0.7456  0.1388  0.5643  11.00000  0.05    0.15
Q9    1   0.8944  0.1643  0.1839  11.00000  0.05    0.14
Q10   1   0.5205  0.1110  0.2550  11.00000  0.05    0.14
Q11   1   0.9067  0.1112  0.2394  11.00000  0.05    0.14
Q12   1   0.7210  0.0602  0.3685  11.00000  0.05    0.14
Q13   1   0.6266  0.1206  0.1706  11.00000  0.05    0.14
Q14   1   0.9329  0.1200  0.1290  11.00000  0.05    0.13
Q15   1   0.2988  0.3267  0.2387  11.00000  0.05    0.12
Q16   1   0.6798  0.1159  0.4229  11.00000  0.05    0.12
Q17   1   0.6207  0.0075  0.2028  11.00000  0.05    0.11
Q18   1   0.4875  0.0435  0.2634  11.00000  0.05    0.11
Q19   1   0.6621  0.2324  0.2806  11.00000  0.05    0.10
Q20   1   0.4354  0.0820  0.3155  11.00000  0.05    0.10
Q21   1   0.6589  0.0673  0.4642  11.00000  0.05    0.10
Q22   1   0.5347  0.2213  0.3110  11.00000  0.05    0.09
Q23   1   0.6817  0.0695  0.5074  11.00000  0.05    0.09
Q24   1   1.0154  0.1286 -0.1268  11.00000  0.05    0.09
Q25   1   0.7308  0.0006  0.1637  11.00000  0.05    0.09
;
data_2
_audit_creation_method     SHELXL-97
_chemical_name_systematic
;
1,7-Diallylpentacyclo[5.4.0.0^2,6^. 0^3,10^.0^5,9^]undecane-8,11-dione
;
_chemical_name_common     'C17 H18 O2'
_chemical_formula_moiety     'C17 H18 O2'
_chemical_formula_sum     'C17 H18 O2'
_chemical_formula_iupac     'C17 H18 O2'
_chemical_formula_weight     254.31
_chemical_melting_point_gt     '354.15'
_chemical_melting_point_lt     '353.15'
_symmetry_cell_setting     monoclinic
_symmetry_space_group_name_H-M     'P 21/c'
_symmetry_space_group_name_Hall     '-P 2ybc'
loop_
    _symmetry_equiv_pos_as_xyz
    'x, y, z'
    '-x, y+1/2, -z+1/2'
    '-x, -y, -z'
    'x, -y-1/2, z-1/2'
_cell_length_a     8.7041(5)
_cell_length_b     18.3992(9)
_cell_length_c     9.0906(6)
_cell_angle_alpha     90.00
_cell_angle_beta     113.043(7)
_cell_angle_gamma     90.00
_cell_volume     1339.69(13)
_cell_formula_units_Z     4
_cell_measurement_reflns_used     4211
_cell_measurement_theta_min     3.2844
_cell_measurement_theta_max     32.4353
_cell_measurement_temperature     150(2)
_exptl_crystal_description     block
_exptl_crystal_colour     colourless
_exptl_crystal_size_max     0.32
_exptl_crystal_size_mid     0.28
_exptl_crystal_size_min     0.23
_exptl_crystal_density_diffrn     1.261
_exptl_crystal_density_meas     ?
_exptl_crystal_density_method     'not measured'
_exptl_crystal_F_000     544
_exptl_absorpt_coefficient_mu     0.081
_exptl_absorpt_correction_type     multi-scan
_exptl_absorpt_process_details
;
(CrysAlis RED; Oxford Diffraction, 2006)
;
_exptl_absorpt_correction_T_min     0.9745
_exptl_absorpt_correction_T_max     0.9816
_diffrn_ambient_temperature     150(2)
_diffrn_radiation_type     MoK\a
_diffrn_radiation_wavelength     0.71073
_diffrn_radiation_source     'Enhance (Mo) X-ray Source'
_diffrn_radiation_monochromator     graphite
_diffrn_measurement_device_type     'Oxford Diffraction Xcalibur-S'
_diffrn_measurement_method     '\w/\q'
_diffrn_detector_area_resol_mean     15.9948
_diffrn_reflns_number     8644
_diffrn_reflns_av_R_equivalents     0.0362
_diffrn_reflns_av_sigmaI/netI     0.0441
_diffrn_reflns_theta_min     3.29
_diffrn_reflns_theta_max     25.00
_diffrn_reflns_theta_full     25.00
_diffrn_measured_fraction_theta_max     0.997
_diffrn_measured_fraction_theta_full     0.997
_diffrn_reflns_limit_h_min     -9
_diffrn_reflns_limit_h_max     10
_diffrn_reflns_limit_k_min     -21
_diffrn_reflns_limit_k_max     21
_diffrn_reflns_limit_l_min     -10
_diffrn_reflns_limit_l_max     10
_diffrn_standards_number     ?
_diffrn_standards_interval_count     ?
_diffrn_standards_interval_time     ?
_diffrn_standards_decay_%     ?
_refine_special_details
;
Refinement of <i>F</i>^2^ against ALL reflections. The weighted <i>R</i>-factor
<i>wR</i> and goodness of fit <i>S</i> are based on <i>F</i>^2^, conventional
<i>R</i>-factors <i>R</i> are based on <i>F</i>, with <i>F</i> set to zero for
negative <i>F</i>^2^. The threshold expression of <i>F</i>^2^ >
\s(<i>F</i>^2^) is used only for calculating <i>R</i>-factors(gt) <i>etc</i>.
and is not relevant to the choice of reflections for refinement.
<i>R</i>-factors based on <i>F</i>^2^ are statistically about twice as large
as those based on <i>F</i>, and <i>R</i>- factors based on ALL data will be
even larger.
;
_reflns_number_total     2356
_reflns_number_gt     1625
_reflns_threshold_expression     >2sigma(I)
_refine_ls_structure_factor_coef     Fsqd
_refine_ls_matrix_type     full
_refine_ls_R_factor_all     0.0824
_refine_ls_R_factor_gt     0.0593
_refine_ls_wR_factor_gt     0.1774
_refine_ls_wR_factor_ref     0.1880
_refine_ls_goodness_of_fit_ref     1.096
_refine_ls_restrained_S_all     1.096
_refine_ls_number_reflns     2356
_refine_ls_number_parameters     172
_refine_ls_number_restraints     0
_refine_ls_hydrogen_treatment     constr
_refine_ls_weighting_scheme     calc
_refine_ls_weighting_details
         'calc w=1/[\s^2^(Fo^2^)+(0.1199P)^2^+0.0000P] where P=(Fo^2^+2Fc^2^)/3'
_atom_sites_solution_hydrogens     geom
_atom_sites_solution_primary     direct
_atom_sites_solution_secondary     difmap
_refine_ls_shift/su_max     0.000
_refine_ls_shift/su_mean     0.000
_refine_diff_density_max     0.103
_refine_diff_density_min     -0.339
_refine_ls_extinction_method     none
_refine_ls_extinction_coef     ?
loop_
    _atom_type_symbol
    _atom_type_description
    _atom_type_scat_dispersion_real
    _atom_type_scat_dispersion_imag
    _atom_type_scat_source
    'C' 'C' 0.0033 0.0016
                         'International Tables Vol C Tables 4.2.6.8 and 6.1.1.4'
    'H' 'H' 0.0000 0.0000
                         'International Tables Vol C Tables 4.2.6.8 and 6.1.1.4'
    'O' 'O' 0.0106 0.0060
                         'International Tables Vol C Tables 4.2.6.8 and 6.1.1.4'
_computing_data_collection
;
CrysAlis CCD (Oxford Diffraction, 2006)
;
_computing_cell_refinement
;
CrysAlis CCD (Oxford Diffraction, 2006)
;
_computing_data_reduction
;
CrysAlis RED (Oxford Diffraction, 2006)
;
_computing_structure_solution
;
SHELXS97 (Sheldrick, 2008)
;
_computing_structure_refinement
;
SHELXL97 (Sheldrick, 2008)
;
_computing_molecular_graphics
;
Mercury (Macrae <i>et al.</i>,  2008)
;
_computing_publication_material
;
SHELXL97 (Sheldrick, 2008), PLATON (Spek, 2009) and publcif
(Westrip, 2010)
;
loop_
    _atom_site_type_symbol
    _atom_site_label
    _atom_site_fract_x
    _atom_site_fract_y
    _atom_site_fract_z
    _atom_site_U_iso_or_equiv
    _atom_site_adp_type
    _atom_site_calc_flag
    _atom_site_refinement_flags
    _atom_site_occupancy
    _atom_site_symmetry_multiplicity
    _atom_site_disorder_assembly
    _atom_site_disorder_group
    O O1 -0.1367(2) 0.06672(11) 0.5971(2) 0.0424(6) Uani d . 1 1 . .
    O O2 0.2051(2) -0.02964(10) 0.9446(2) 0.0432(6) Uani d . 1 1 . .
    C C1 -0.0014(3) 0.09420(13) 0.6688(3) 0.0304(6) Uani d . 1 1 . .
    C C2 0.0464(3) 0.14322(12) 0.8151(3) 0.0253(6) Uani d . 1 1 . .
    C C3 0.1827(3) 0.19321(13) 0.7979(3) 0.0248(6) Uani d . 1 1 . .
    H H3 0.1701 0.2466 0.8099 0.030 Uiso calc R 1 1 . .
    C C4 0.2176(3) 0.16845(14) 0.6509(3) 0.0322(6) Uani d . 1 1 . .
    H H4 0.1684 0.2000 0.5541 0.039 Uiso calc R 1 1 . .
    C C5 0.1520(3) 0.08931(14) 0.6303(3) 0.0336(7) Uani d . 1 1 . .
    H H5 0.1310 0.0678 0.5231 0.040 Uiso calc R 1 1 . .
    C C6 0.2263(3) 0.03044(14) 0.9011(3) 0.0322(6) Uani d . 1 1 . .
    C C7 0.1904(3) 0.10269(13) 0.9618(3) 0.0268(6) Uani d . 1 1 . .
    C C8 0.3217(3) 0.15429(13) 0.9379(3) 0.0267(6) Uani d . 1 1 . .
    H H8 0.3899 0.1851 1.0313 0.032 Uiso calc R 1 1 . .
    C C9 0.4181(3) 0.11108(14) 0.8554(3) 0.0331(7) Uani d . 1 1 . .
    H H9 0.5334 0.0955 0.9266 0.040 Uiso calc R 1 1 . .
    C C10 0.2941(3) 0.04889(14) 0.7757(3) 0.0341(7) Uani d . 1 1 . .
    H H10 0.3454 0.0066 0.7425 0.041 Uiso calc R 1 1 . .
    C C11 0.4068(3) 0.16081(15) 0.7176(3) 0.0377(7) Uani d . 1 1 . .
    H H11A 0.4651 0.2077 0.7544 0.045 Uiso calc R 1 1 . .
    H H11B 0.4470 0.1372 0.6414 0.045 Uiso calc R 1 1 . .
    C C12 -0.1015(3) 0.17601(13) 0.8421(3) 0.0287(6) Uani d . 1 1 . .
    H H12A -0.1786 0.1367 0.8435 0.034 Uiso calc R 1 1 . .
    H H12B -0.0609 0.2005 0.9475 0.034 Uiso calc R 1 1 . .
    C C13 -0.1941(3) 0.22985(15) 0.7137(3) 0.0345(7) Uani d . 1 1 . .
    H H13 -0.2499 0.2115 0.6084 0.041 Uiso calc R 1 1 . .
    C C14 -0.2046(4) 0.29917(16) 0.7340(4) 0.0441(8) Uani d . 1 1 . .
    H H14A -0.1508 0.3199 0.8374 0.053 Uiso calc R 1 1 . .
    H H14B -0.2662 0.3292 0.6456 0.053 Uiso calc R 1 1 . .
    C C15 0.1757(3) 0.10004(14) 1.1231(3) 0.0338(7) Uani d . 1 1 . .
    H H15A 0.1541 0.1495 1.1532 0.041 Uiso calc R 1 1 . .
    H H15B 0.0803 0.0687 1.1153 0.041 Uiso calc R 1 1 . .
    C C16 0.3326(4) 0.0708(2) 1.2495(4) 0.0542(9) Uani d . 1 1 . .
    H H16 0.3445 0.0194 1.2551 0.065 Uiso calc R 1 1 . .
    C C17 0.4476(5) 0.1061(2) 1.3466(4) 0.0664(11) Uani d . 1 1 . .
    H H17A 0.4422 0.1577 1.3462 0.080 Uiso calc R 1 1 . .
    H H17B 0.5419 0.0818 1.4219 0.080 Uiso calc R 1 1 . .
loop_
    _atom_site_aniso_label
    _atom_site_aniso_U_11
    _atom_site_aniso_U_22
    _atom_site_aniso_U_33
    _atom_site_aniso_U_12
    _atom_site_aniso_U_13
    _atom_site_aniso_U_23
    O1 0.0307(11) 0.0387(12) 0.0478(12) -0.0057(9) 0.0047(9) -0.0107(9)
    O2 0.0398(12) 0.0226(10) 0.0648(14) 0.0051(9) 0.0180(10) 0.0092(9)
    C1 0.0301(14) 0.0206(13) 0.0343(14) 0.0013(11) 0.0059(12) 0.0028(10)
    C2 0.0248(13) 0.0201(12) 0.0297(13) 0.0025(10) 0.0092(11) 0.0032(10)
    C3 0.0277(13) 0.0180(12) 0.0290(13) -0.0009(10) 0.0113(11) 0.0000(9)
    C4 0.0360(15) 0.0319(14) 0.0305(13) 0.0004(12) 0.0149(12) 0.0021(11)
    C5 0.0365(15) 0.0324(15) 0.0312(14) -0.0005(12) 0.0125(12) -0.0092(11)
    C6 0.0226(13) 0.0251(14) 0.0426(15) 0.0024(11) 0.0058(12) 0.0022(11)
    C7 0.0254(13) 0.0222(13) 0.0309(13) 0.0027(10) 0.0089(11) 0.0022(10)
    C8 0.0254(13) 0.0237(13) 0.0285(13) -0.0019(10) 0.0080(11) -0.0041(10)
    C9 0.0238(13) 0.0363(15) 0.0395(15) 0.0017(11) 0.0127(12) -0.0053(12)
    C10 0.0314(15) 0.0274(14) 0.0450(16) 0.0048(11) 0.0166(13) -0.0066(11)
    C11 0.0366(16) 0.0394(16) 0.0446(16) -0.0006(13) 0.0239(13) -0.0019(13)
    C12 0.0260(13) 0.0249(13) 0.0359(14) 0.0003(11) 0.0127(11) 0.0030(11)
    C13 0.0261(14) 0.0387(16) 0.0367(14) 0.0062(12) 0.0100(12) 0.0040(12)
    C14 0.0397(17) 0.0329(16) 0.0550(18) 0.0086(13) 0.0136(15) 0.0089(13)
    C15 0.0332(14) 0.0334(15) 0.0358(14) 0.0057(12) 0.0146(12) 0.0085(12)
    C16 0.0457(19) 0.078(2) 0.0377(17) 0.0160(18) 0.0153(15) 0.0077(17)
    C17 0.059(2) 0.087(3) 0.051(2) 0.011(2) 0.0193(19) -0.006(2)
_geom_special_details
;
All e.s.d.'s (except the e.s.d. in the dihedral angle between two l.s. planes)
are estimated using the full covariance matrix. The cell e.s.d.'s are taken
into account individually in the estimation of e.s.d.'s in distances, angles
and torsion angles; correlations between e.s.d.'s in cell parameters are only
used when they are defined by crystal symmetry. An approximate (isotropic)
treatment of cell e.s.d.'s is used for estimating e.s.d.'s involving l.s.
planes.
;
loop_
    _geom_bond_atom_site_label_1
    _geom_bond_atom_site_label_2
    _geom_bond_site_symmetry_2
    _geom_bond_distance
    _geom_bond_publ_flag
    O1 C1 . 1.211(3) ?
    O2 C6 . 1.212(3) ?
    C1 C5 . 1.510(4) ?
    C1 C2 . 1.524(4) ?
    C2 C12 . 1.526(3) ?
    C2 C3 . 1.557(3) ?
    C2 C7 . 1.611(3) ?
    C3 C8 . 1.546(3) ?
    C3 C4 . 1.550(4) ?
    C3 H3 . 1.0000 ?
    C4 C11 . 1.522(4) ?
    C4 C5 . 1.549(4) ?
    C4 H4 . 1.0000 ?
    C5 C10 . 1.597(4) ?
    C5 H5 . 1.0000 ?
    C6 C10 . 1.513(4) ?
    C6 C7 . 1.518(3) ?
    C7 C15 . 1.522(3) ?
    C7 C8 . 1.565(4) ?
    C8 C9 . 1.546(4) ?
    C8 H8 . 1.0000 ?
    C9 C11 . 1.523(4) ?
    C9 C10 . 1.545(4) ?
    C9 H9 . 1.0000 ?
    C10 H10 . 1.0000 ?
    C11 H11A . 0.9900 ?
    C11 H11B . 0.9900 ?
    C12 C13 . 1.502(4) ?
    C12 H12A . 0.9900 ?
    C12 H12B . 0.9900 ?
    C13 C14 . 1.297(4) ?
    C13 H13 . 0.9500 ?
    C14 H14A . 0.9500 ?
    C14 H14B . 0.9500 ?
    C15 C16 . 1.498(4) ?
    C15 H15A . 0.9900 ?
    C15 H15B . 0.9900 ?
    C16 C17 . 1.229(5) ?
    C16 H16 . 0.9500 ?
    C17 H17A . 0.9500 ?
    C17 H17B . 0.9500 ?
loop_
    _geom_angle_atom_site_label_1
    _geom_angle_atom_site_label_2
    _geom_angle_atom_site_label_3
    _geom_angle_site_symmetry_1
    _geom_angle_site_symmetry_3
    _geom_angle
    _geom_angle_publ_flag
    O1 C1 C5 . . 127.7(2) ?
    O1 C1 C2 . . 126.4(3) ?
    C5 C1 C2 . . 105.9(2) ?
    C1 C2 C12 . . 114.5(2) ?
    C1 C2 C3 . . 102.7(2) ?
    C12 C2 C3 . . 120.4(2) ?
    C1 C2 C7 . . 107.84(19) ?
    C12 C2 C7 . . 118.8(2) ?
    C3 C2 C7 . . 88.83(17) ?
    C8 C3 C4 . . 102.6(2) ?
    C8 C3 C2 . . 91.47(18) ?
    C4 C3 C2 . . 109.09(19) ?
    C8 C3 H3 . . 116.7 ?
    C4 C3 H3 . . 116.7 ?
    C2 C3 H3 . . 116.7 ?
    C11 C4 C5 . . 104.6(2) ?
    C11 C4 C3 . . 103.3(2) ?
    C5 C4 C3 . . 101.1(2) ?
    C11 C4 H4 . . 115.3 ?
    C5 C4 H4 . . 115.3 ?
    C3 C4 H4 . . 115.3 ?
    C1 C5 C4 . . 103.5(2) ?
    C1 C5 C10 . . 107.7(2) ?
    C4 C5 C10 . . 102.0(2) ?
    C1 C5 H5 . . 114.1 ?
    C4 C5 H5 . . 114.1 ?
    C10 C5 H5 . . 114.1 ?
    O2 C6 C10 . . 127.2(2) ?
    O2 C6 C7 . . 127.0(2) ?
    C10 C6 C7 . . 105.9(2) ?
    C6 C7 C15 . . 115.4(2) ?
    C6 C7 C8 . . 102.5(2) ?
    C15 C7 C8 . . 119.6(2) ?
    C6 C7 C2 . . 108.00(19) ?
    C15 C7 C2 . . 118.7(2) ?
    C8 C7 C2 . . 88.77(17) ?
    C3 C8 C9 . . 103.7(2) ?
    C3 C8 C7 . . 90.93(18) ?
    C9 C8 C7 . . 108.6(2) ?
    C3 C8 H8 . . 116.7 ?
    C9 C8 H8 . . 116.7 ?
    C7 C8 H8 . . 116.7 ?
    C11 C9 C10 . . 104.6(2) ?
    C11 C9 C8 . . 102.6(2) ?
    C10 C9 C8 . . 101.3(2) ?
    C11 C9 H9 . . 115.5 ?
    C10 C9 H9 . . 115.5 ?
    C8 C9 H9 . . 115.5 ?
    C6 C10 C9 . . 102.7(2) ?
    C6 C10 C5 . . 108.9(2) ?
    C9 C10 C5 . . 102.5(2) ?
    C6 C10 H10 . . 113.9 ?
    C9 C10 H10 . . 113.9 ?
    C5 C10 H10 . . 113.9 ?
    C4 C11 C9 . . 95.4(2) ?
    C4 C11 H11A . . 112.7 ?
    C9 C11 H11A . . 112.7 ?
    C4 C11 H11B . . 112.7 ?
    C9 C11 H11B . . 112.7 ?
    H11A C11 H11B . . 110.1 ?
    C13 C12 C2 . . 111.4(2) ?
    C13 C12 H12A . . 109.3 ?
    C2 C12 H12A . . 109.3 ?
    C13 C12 H12B . . 109.3 ?
    C2 C12 H12B . . 109.3 ?
    H12A C12 H12B . . 108.0 ?
    C14 C13 C12 . . 125.7(3) ?
    C14 C13 H13 . . 117.1 ?
    C12 C13 H13 . . 117.1 ?
    C13 C14 H14A . . 120.0 ?
    C13 C14 H14B . . 120.0 ?
    H14A C14 H14B . . 120.0 ?
    C16 C15 C7 . . 110.8(2) ?
    C16 C15 H15A . . 109.5 ?
    C7 C15 H15A . . 109.5 ?
    C16 C15 H15B . . 109.5 ?
    C7 C15 H15B . . 109.5 ?
    H15A C15 H15B . . 108.1 ?
    C17 C16 C15 . . 127.0(4) ?
    C17 C16 H16 . . 116.5 ?
    C15 C16 H16 . . 116.5 ?
    C16 C17 H17A . . 120.0 ?
    C16 C17 H17B . . 120.0 ?
    H17A C17 H17B . . 120.0 ?
loop_
    _geom_torsion_atom_site_label_1
    _geom_torsion_atom_site_label_2
    _geom_torsion_atom_site_label_3
    _geom_torsion_atom_site_label_4
    _geom_torsion_site_symmetry_1
    _geom_torsion_site_symmetry_2
    _geom_torsion_site_symmetry_3
    _geom_torsion_site_symmetry_4
    _geom_torsion
    _geom_torsion_publ_flag
    O1 C1 C2 C12 . . . . -17.7(4) ?
    C5 C1 C2 C12 . . . . 160.6(2) ?
    O1 C1 C2 C3 . . . . -150.1(2) ?
    C5 C1 C2 C3 . . . . 28.2(2) ?
    O1 C1 C2 C7 . . . . 117.0(3) ?
    C5 C1 C2 C7 . . . . -64.7(2) ?
    C1 C2 C3 C8 . . . . -107.72(19) ?
    C12 C2 C3 C8 . . . . 123.5(2) ?
    C7 C2 C3 C8 . . . . 0.31(18) ?
    C1 C2 C3 C4 . . . . -3.8(2) ?
    C12 C2 C3 C4 . . . . -132.6(2) ?
    C7 C2 C3 C4 . . . . 104.2(2) ?
    C8 C3 C4 C11 . . . . -32.9(2) ?
    C2 C3 C4 C11 . . . . -129.0(2) ?
    C8 C3 C4 C5 . . . . 75.2(2) ?
    C2 C3 C4 C5 . . . . -20.9(2) ?
    O1 C1 C5 C4 . . . . 135.6(3) ?
    C2 C1 C5 C4 . . . . -42.6(2) ?
    O1 C1 C5 C10 . . . . -116.8(3) ?
    C2 C1 C5 C10 . . . . 64.9(2) ?
    C11 C4 C5 C1 . . . . 145.1(2) ?
    C3 C4 C5 C1 . . . . 38.0(2) ?
    C11 C4 C5 C10 . . . . 33.3(2) ?
    C3 C4 C5 C10 . . . . -73.8(2) ?
    O2 C6 C7 C15 . . . . 19.1(4) ?
    C10 C6 C7 C15 . . . . -160.8(2) ?
    O2 C6 C7 C8 . . . . 150.9(3) ?
    C10 C6 C7 C8 . . . . -29.1(2) ?
    O2 C6 C7 C2 . . . . -116.4(3) ?
    C10 C6 C7 C2 . . . . 63.7(2) ?
    C1 C2 C7 C6 . . . . 0.0(3) ?
    C12 C2 C7 C6 . . . . 132.4(2) ?
    C3 C2 C7 C6 . . . . -103.0(2) ?
    C1 C2 C7 C15 . . . . -133.8(2) ?
    C12 C2 C7 C15 . . . . -1.3(3) ?
    C3 C2 C7 C15 . . . . 123.2(2) ?
    C1 C2 C7 C8 . . . . 102.7(2) ?
    C12 C2 C7 C8 . . . . -124.9(2) ?
    C3 C2 C7 C8 . . . . -0.31(17) ?
    C4 C3 C8 C9 . . . . -0.8(2) ?
    C2 C3 C8 C9 . . . . 109.1(2) ?
    C4 C3 C8 C7 . . . . -110.27(19) ?
    C2 C3 C8 C7 . . . . -0.32(18) ?
    C6 C7 C8 C3 . . . . 108.48(19) ?
    C15 C7 C8 C3 . . . . -122.4(2) ?
    C2 C7 C8 C3 . . . . 0.31(17) ?
    C6 C7 C8 C9 . . . . 3.6(2) ?
    C15 C7 C8 C9 . . . . 132.8(2) ?
    C2 C7 C8 C9 . . . . -104.5(2) ?
    C3 C8 C9 C11 . . . . 34.2(2) ?
    C7 C8 C9 C11 . . . . 129.9(2) ?
    C3 C8 C9 C10 . . . . -73.7(2) ?
    C7 C8 C9 C10 . . . . 22.0(2) ?
    O2 C6 C10 C9 . . . . -135.8(3) ?
    C7 C6 C10 C9 . . . . 44.1(2) ?
    O2 C6 C10 C5 . . . . 116.1(3) ?
    C7 C6 C10 C5 . . . . -64.0(2) ?
    C11 C9 C10 C6 . . . . -145.8(2) ?
    C8 C9 C10 C6 . . . . -39.4(2) ?
    C11 C9 C10 C5 . . . . -32.8(2) ?
    C8 C9 C10 C5 . . . . 73.5(2) ?
    C1 C5 C10 C6 . . . . -0.5(3) ?
    C4 C5 C10 C6 . . . . 108.0(2) ?
    C1 C5 C10 C9 . . . . -108.8(2) ?
    C4 C5 C10 C9 . . . . -0.3(2) ?
    C5 C4 C11 C9 . . . . -52.5(2) ?
    C3 C4 C11 C9 . . . . 53.0(2) ?
    C10 C9 C11 C4 . . . . 52.2(2) ?
    C8 C9 C11 C4 . . . . -53.2(2) ?
    C1 C2 C12 C13 . . . . -67.8(3) ?
    C3 C2 C12 C13 . . . . 55.5(3) ?
    C7 C2 C12 C13 . . . . 162.7(2) ?
    C2 C12 C13 C14 . . . . -114.1(3) ?
    C6 C7 C15 C16 . . . . 58.3(3) ?
    C8 C7 C15 C16 . . . . -64.7(3) ?
    C2 C7 C15 C16 . . . . -171.2(2) ?
    C7 C15 C16 C17 . . . . 98.4(4) ?
loop_
    _geom_hbond_atom_site_label_D
    _geom_hbond_atom_site_label_H
    _geom_hbond_atom_site_label_A
    _geom_hbond_site_symmetry_A
    _geom_hbond_distance_DH
    _geom_hbond_distance_HA
    _geom_hbond_distance_DA
    _geom_hbond_angle_DHA
    _geom_hbond_publ_flag
    C9 H9 O2 3_657 1.00 2.44 3.412(3) 165 y
    C15 H15B O2 3_557 0.99 2.43 3.383(3) 160 y
_iucr_refine_instructions_details
;
TITL Compound_2 in P2(1)/c
CELL  0.71073   8.7041  18.3992   9.0906   90.000  113.043   90.000
ZERR     4.00   0.0005   0.0009   0.0006    0.000    0.007    0.000
LATT   1
SYMM  - X, 1/2 + Y, 1/2 - Z
SFAC  C    H    O
UNIT  68   72   8
MERG   2
OMIT    -3.00  50.00
FMAP   2
PLAN   25
SIZE     0.23   0.28   0.32
ACTA    50.00
BOND   $H
CONF
L.S.  16
TEMP  -123.00
WGHT    0.119900
FVAR       8.14517
O1    3   -0.136745    0.066717    0.597102    11.00000    0.03074    0.03874 =
         0.04785   -0.01068    0.00466   -0.00571
O2    3    0.205084   -0.029642    0.944613    11.00000    0.03978    0.02259 =
         0.06480    0.00922    0.01800    0.00508
C1    1   -0.001418    0.094201    0.668850    11.00000    0.03013    0.02060 =
         0.03433    0.00284    0.00594    0.00132
C2    1    0.046384    0.143216    0.815122    11.00000    0.02475    0.02013 =
         0.02968    0.00316    0.00922    0.00250
C3    1    0.182723    0.193210    0.797943    11.00000    0.02771    0.01803 =
         0.02900    0.00003    0.01133   -0.00086
AFIX  13
H3    2    0.170129    0.246649    0.809929    11.00000   -1.20000
AFIX   0
C4    1    0.217622    0.168454    0.650942    11.00000    0.03599    0.03187 =
         0.03053    0.00206    0.01492    0.00038
AFIX  13
H4    2    0.168393    0.199965    0.554059    11.00000   -1.20000
AFIX   0
C5    1    0.151952    0.089305    0.630299    11.00000    0.03653    0.03240 =
         0.03118   -0.00922    0.01255   -0.00054
AFIX  13
H5    2    0.130963    0.067763    0.523145    11.00000   -1.20000
AFIX   0
C6    1    0.226302    0.030439    0.901141    11.00000    0.02260    0.02508 =
         0.04262    0.00216    0.00579    0.00238
C7    1    0.190433    0.102690    0.961758    11.00000    0.02537    0.02222 =
         0.03094    0.00225    0.00887    0.00274
C8    1    0.321735    0.154294    0.937867    11.00000    0.02539    0.02371 =
         0.02854   -0.00411    0.00797   -0.00194
AFIX  13
H8    2    0.389912    0.185113    1.031254    11.00000   -1.20000
AFIX   0
C9    1    0.418081    0.111078    0.855359    11.00000    0.02380    0.03633 =
         0.03949   -0.00532    0.01270    0.00172
AFIX  13
H9    2    0.533353    0.095470    0.926623    11.00000   -1.20000
AFIX   0
C10   1    0.294103    0.048891    0.775737    11.00000    0.03136    0.02743 =
         0.04501   -0.00656    0.01663    0.00483
AFIX  13
H10   2    0.345383    0.006643    0.742539    11.00000   -1.20000
AFIX   0
C11   1    0.406816    0.160808    0.717569    11.00000    0.03656    0.03937 =
         0.04458   -0.00189    0.02392   -0.00059
AFIX  23
H11A  2    0.465094    0.207673    0.754440    11.00000   -1.20000
H11B  2    0.446969    0.137210    0.641364    11.00000   -1.20000
AFIX   0
C12   1   -0.101510    0.176014    0.842146    11.00000    0.02598    0.02487 =
         0.03585    0.00296    0.01267    0.00032
AFIX  23
H12A  2   -0.178585    0.136683    0.843453    11.00000   -1.20000
H12B  2   -0.060863    0.200522    0.947473    11.00000   -1.20000
AFIX   0
C13   1   -0.194145    0.229848    0.713728    11.00000    0.02606    0.03872 =
         0.03671    0.00397    0.00998    0.00624
AFIX  43
H13   2   -0.249943    0.211505    0.608402    11.00000   -1.20000
AFIX   0
C14   1   -0.204627    0.299170    0.734035    11.00000    0.03970    0.03293 =
         0.05504    0.00889    0.01363    0.00858
AFIX  93
H14A  2   -0.150759    0.319872    0.837366    11.00000   -1.20000
H14B  2   -0.266173    0.329241    0.645577    11.00000   -1.20000
AFIX   0
C15   1    0.175730    0.100039    1.123122    11.00000    0.03319    0.03342 =
         0.03580    0.00847    0.01463    0.00572
AFIX  23
H15A  2    0.154056    0.149537    1.153191    11.00000   -1.20000
H15B  2    0.080315    0.068733    1.115251    11.00000   -1.20000
AFIX   0
C16   1    0.332591    0.070809    1.249454    11.00000    0.04566    0.07830 =
         0.03772    0.00766    0.01535    0.01600
AFIX  43
H16   2    0.344459    0.019439    1.255135    11.00000   -1.20000
AFIX   0
C17   1    0.447600    0.106103    1.346553    11.00000    0.05916    0.08664 =
         0.05136   -0.00554    0.01931    0.01102
AFIX  93
H17A  2    0.442216    0.157675    1.346205    11.00000   -1.20000
H17B  2    0.541863    0.081805    1.421938    11.00000   -1.20000
HKLF 4
REM  SRK017 in P2(1)/c
REM R1 =  0.0593 for   1625 Fo > 4sig(Fo)  and  0.0824 for all   2356 data
REM    172 parameters refined using      0 restraints
END
WGHT      0.1199      0.0000
REM Highest difference peak  1.039,  deepest hole -0.339,  1-sigma level  0.054
Q1    1   0.4133  0.0438  1.3696  11.00000  0.05    1.04
Q2    1   0.1833  0.1008  1.0388  11.00000  0.05    0.34
Q3    1   0.3439  0.1178  1.2679  11.00000  0.05    0.31
Q4    1   0.1846  0.1784  0.7136  11.00000  0.05    0.26
Q5    1   0.0790  0.1094  0.8888  11.00000  0.05    0.24
Q6    1   0.2308  0.0397  0.8143  11.00000  0.05    0.21
Q7    1   0.2940  0.1139  0.9986  11.00000  0.05    0.18
Q8    1  -0.0200  0.1643  0.8153  11.00000  0.05    0.18
Q9    1   0.3340 -0.0410  1.0409  11.00000  0.05    0.18
Q10   1   0.3072  0.1705  0.6616  11.00000  0.05    0.16
Q11   1  -0.2115  0.3113  0.8623  11.00000  0.05    0.16
Q12   1   0.0213  0.0978  0.7828  11.00000  0.05    0.16
Q13   1  -0.1795  0.0733  0.4864  11.00000  0.05    0.15
Q14   1   0.1843  0.1705  0.5717  11.00000  0.05    0.15
Q15   1  -0.1796  0.2157  0.6037  11.00000  0.05    0.15
Q16   1  -0.0235  0.3215  0.8679  11.00000  0.05    0.14
Q17   1   0.3995  0.1175  0.9336  11.00000  0.05    0.14
Q18   1   0.2022  0.0661  0.9392  11.00000  0.05    0.13
Q19   1   0.3350  0.0888  0.7945  11.00000  0.05    0.13
Q20   1   0.4170  0.1088  1.0851  11.00000  0.05    0.13
Q21   1   0.0661  0.0913  0.6479  11.00000  0.05    0.13
Q22   1   0.1796  0.1388  0.6341  11.00000  0.05    0.13
Q23   1   0.3181  0.0896  1.1178  11.00000  0.05    0.13
Q24   1   0.1956  0.0967  1.2656  11.00000  0.05    0.12
Q25   1  -0.1296  0.1958  0.7740  11.00000  0.05    0.12
;
data_global
_journal_date_recd_electronic     2014-10-14
_journal_date_accepted     2014-10-21
_journal_name_full     'Acta Crystallographica, Section E'
_journal_year     2014
_journal_volume     70
_journal_issue     11
_journal_page_first     410
_journal_page_last     414
_journal_paper_category     GO
_journal_paper_doi     10.1107/S1600536814023149
_journal_coeditor_code     SU5002
_publ_contact_author_name     'Sambasivarao Kotha'
_publ_contact_author_address
;
Department of Chemistry,
Indian Institute of Technology-Bombay
Powai, Mumbai - 400 076,
India
;
_publ_contact_author_email     'srk@chem.iitb.ac.in'
_publ_contact_author_fax     '+91 022 25764152'
_publ_contact_author_phone     '+91 022 25767160'
_publ_section_title
;
Crystal structures of
3,6-diallyltetracyclo[6.3.0.0^4,11^.0^5,9^]undeca-2,7-dione and
1,7-diallylpentacyclo[5.4.0.0^2,6^. 0^3,10^.0^5,9^]undecane-8,11-dione:
allylated caged
compounds
;
loop_
    _publ_author_name
    _publ_author_footnote
    _publ_author_address
    'Kotha, Sambasivarao' .
;
Department of Chemistry,
Indian Institute of Technology--Bombay
Powai, Mumbai 400 076,
India
;
    'Seema, Vital' .
;
Department of Chemistry,
Indian Institute of Technology--Bombay
Powai, Mumbai 400 076,
India
;
    'Deodhar, Deepak' .
;
Department of Chemistry,
Indian Institute of Technology--Bombay
Powai, Mumbai 400 076,
India
;
    'Shaikh, Mobin' .
;
Department of Chemistry,
Indian Institute of Technology--Bombay
Powai, Mumbai 400 076,
India
;
_publ_section_synopsis
;
The crystal structures of two allylated caged molecules and the correlation of
bond distances and feasibility of ring-closing metathesis is discussed.
;
