# Supplementary material for: Crystal structures of 3,6-di­allyl­tetra­cyclo[6.3.0.04,11.05,9]undeca-2,7-dione and 1,7-di­allyl­penta­cyclo­[5.4.0.02,6. 03,10.05,9]undecane-8,11-dione: allyl­ated caged compounds
Source: Acta Crystallogr Sect E Struct Rep Online. 2014 Oct 24;70(Pt 11):410–4. doi: 10.1107/S1600536814023149 (PMC4257271; doi:10.1107/S1600536814023149)
Supplement: Supplementary file 2 [file e-70-00410-1sup2.hkl]

#
# h,k,l, Fc-squared, Fo-squared, sigma(Fo-squared) and status flag
#
data_1
_shelx_title ' Compoud_1 in P2(1)/c'
_shelx_refln_list_code          4
_shelx_F_calc_maximum      109.20
_exptl_crystal_F_000       552.00
_reflns_d_resolution_high  0.8409
 
loop_
 _symmetry_equiv_pos_as_xyz
 'x, y, z'
 '-x, y+1/2, -z+1/2'
 '-x, -y, -z'
 'x, -y-1/2, z-1/2'
 
_cell_length_a     7.8006
_cell_length_b    17.9581
_cell_length_c    10.1032
_cell_angle_alpha  90.000
_cell_angle_beta   99.664
_cell_angle_gamma  90.000
 
_shelx_F_squared_multiplier     1.000
 
loop_
 _refln_index_h
 _refln_index_k
 _refln_index_l
 _refln_F_squared_calc
 _refln_F_squared_meas
 _refln_F_squared_sigma
 _refln_observed_status
   2   0   0     1684.43     1641.48      9.68 o
   3   0   0        8.59        9.39      0.77 o
   4   0   0      247.58      240.35      1.97 o
   5   0   0      810.89      879.67      5.75 o
   6   0   0       11.70        8.59      1.41 o
   7   0   0      247.37      241.48      6.01 o
   8   0   0        2.08        3.19      3.26 o
   9   0   0       10.67       15.16      3.80 o
   2   1   0        1.24        0.84      0.74 o
   3   1   0        9.39        7.53      0.52 o
   4   1   0      889.42      892.91      4.95 o
   5   1   0        0.00        0.10      0.42 o
   6   1   0       14.84       13.03      0.85 o
   7   1   0       13.66       13.76      2.30 o
   8   1   0       19.12       14.83      2.46 o
   9   1   0        2.21        1.03      2.63 o
   1   2   0      644.79      650.65      3.26 o
   2   2   0      312.00      275.33      3.69 o
   3   2   0        1.26       -0.40      1.09 o
   4   2   0       43.05       51.30      1.05 o
   5   2   0      749.77      701.70     12.34 o
   6   2   0      287.73      281.80      3.18 o
   7   2   0       23.44       24.49      1.75 o
   8   2   0       32.32       31.98      2.67 o
   9   2   0        3.00        4.50      3.28 o
   1   3   0     6129.85     6023.72     25.09 o
   2   3   0      170.65      193.37      1.61 o
   3   3   0      264.09      238.93      2.36 o
   4   3   0       62.41       72.33      1.78 o
   5   3   0       12.10       11.33      1.47 o
   6   3   0       53.50       57.08      1.95 o
   7   3   0      291.68      298.19      4.35 o
   8   3   0       18.33       17.09      2.46 o
   9   3   0        1.15        1.08      3.16 o
   0   4   0     4303.45     4266.91     29.13 o
   1   4   0     9329.47     8988.93     95.07 o
   2   4   0     1410.37     1418.17      8.91 o
   3   4   0      996.34     1030.91      7.09 o
   4   4   0      387.76      378.89      4.44 o
   5   4   0      416.18      410.20      3.79 o
   6   4   0       57.95       58.48      2.12 o
   7   4   0       34.67       33.69      1.95 o
   8   4   0       21.14       18.73      3.12 o
   1   5   0       92.52       85.95      0.91 o
   2   5   0       72.10       70.85      1.30 o
   3   5   0      774.36      866.90      5.41 o
   4   5   0        2.40        3.78      0.68 o
   5   5   0      240.41      244.05      3.07 o
   6   5   0      259.27      238.24      3.39 o
   7   5   0        5.85        3.69      1.73 o
   8   5   0        3.96        5.58      3.06 o
   0   6   0      301.02      286.69      3.71 o
   1   6   0      647.86      624.45      2.82 o
   2   6   0     1594.34     1586.45     10.86 o
   3   6   0      165.03      168.90      1.93 o
   4   6   0      210.58      207.75      1.74 o
   5   6   0      196.40      181.66      5.01 o
   6   6   0       15.00       14.40      1.71 o
   7   6   0      107.49       98.61      3.55 o
   8   6   0        0.81       -0.34      3.03 o
   1   7   0      280.09      288.51      3.07 o
   2   7   0        2.88        5.41      0.60 o
   3   7   0      141.25      146.62      2.14 o
   4   7   0       99.96      101.15      1.34 o
   5   7   0       96.58       97.35      1.66 o
   6   7   0        4.15        2.92      1.50 o
   7   7   0       20.40       19.89      2.70 o
   8   7   0       15.76       17.05      3.32 o
   0   8   0       42.78       61.06      1.93 o
   1   8   0      200.06      214.05      1.95 o
   2   8   0     1719.83     1682.97     13.10 o
   3   8   0      134.02      139.81      2.09 o
   4   8   0        0.76        1.03      0.40 o
   5   8   0      602.89      567.59      4.04 o
   6   8   0       16.14       14.16      2.57 o
   7   8   0      195.14      187.01      6.38 o
   8   8   0       17.18       13.45      2.86 o
   1   9   0      103.45      118.62      1.35 o
   2   9   0      269.88      292.44      2.83 o
   3   9   0       71.37       68.69      1.77 o
   4   9   0       11.32        9.32      1.24 o
   5   9   0       19.03       21.64      1.53 o
   6   9   0       29.30       30.42      2.91 o
   7   9   0        0.16        1.39      2.60 o
   8   9   0        0.29        2.93      4.55 o
   0  10   0     2917.39     2945.04     16.90 o
   1  10   0       76.01       74.15      1.74 o
   2  10   0       23.31       16.97      1.37 o
   3  10   0      254.92      251.93      3.29 o
   4  10   0       32.67       39.65      1.70 o
   5  10   0        0.01       -0.34      2.20 o
   6  10   0       34.24       36.24      3.24 o
   7  10   0       89.35      101.82      4.17 o
   8  10   0       93.64       95.37      4.18 o
   1  11   0       58.18       63.79      1.30 o
   2  11   0        7.81       11.36      1.28 o
   3  11   0        0.03        0.50      1.42 o
   4  11   0       25.20       27.10      1.71 o
   5  11   0        3.95        4.66      2.33 o
   6  11   0      105.19      105.17      3.68 o
   7  11   0        3.72        4.43      2.89 o
   0  12   0        3.32        2.35      1.80 o
   1  12   0      249.94      255.05      3.06 o
   2  12   0      276.88      288.21      3.57 o
   3  12   0       16.05       18.25      2.13 o
   4  12   0      241.28      234.33      3.18 o
   5  12   0      618.61      640.04      8.51 o
   6  12   0      151.31      157.14      4.10 o
   7  12   0       18.51       13.10      2.77 o
   1  13   0      101.87      102.68      2.28 o
   2  13   0      107.24      110.15      1.62 o
   3  13   0      496.06      488.92      7.75 o
   4  13   0      229.88      232.39      3.30 o
   5  13   0       63.21       65.23      3.07 o
   6  13   0        9.18       10.75      2.66 o
   7  13   0       17.76       20.21      3.12 o
   0  14   0        0.27        0.63      2.24 o
   1  14   0      404.05      398.12      3.60 o
   2  14   0      215.54      221.99      3.03 o
   3  14   0       16.90       18.89      2.50 o
   4  14   0       13.93       13.59      2.13 o
   5  14   0        0.29        0.46      2.30 o
   6  14   0        3.75        6.50      2.62 o
   1  15   0        7.81        5.36      1.66 o
   2  15   0      200.52      212.05      4.48 o
   3  15   0       23.44       25.75      2.71 o
   4  15   0       61.78       58.64      2.97 o
   5  15   0       40.00       39.50      2.94 o
   6  15   0        6.37        5.68      2.59 o
   0  16   0       25.03       13.44      2.37 o
   1  16   0       74.50       75.08      2.24 o
   2  16   0       43.77       40.16      3.09 o
   3  16   0      298.47      291.62      5.20 o
   4  16   0        0.58        1.91      3.95 o
   5  16   0        0.06        5.20      4.10 o
   6  16   0        7.58        5.25      3.23 o
   1  17   0        0.03        1.14      2.05 o
   2  17   0        8.33        6.91      2.28 o
   3  17   0       37.07       35.07      3.09 o
   4  17   0        2.98        1.69      4.00 o
   5  17   0        0.03        3.49      4.10 o
   0  18   0      390.96      396.86      6.06 o
   1  18   0       64.76       63.68      2.80 o
   2  18   0        1.98        2.50      2.35 o
   3  18   0        4.91        8.33      2.60 o
   4  18   0        1.68       -0.34      3.48 o
   1  19   0        1.45        0.96      2.10 o
   2  19   0        3.13        5.57      2.47 o
   3  19   0        0.28        1.07      2.90 o
   4  19   0        0.18        2.93      3.54 o
   0  20   0      177.66      189.72     11.29 o
   1  20   0        7.34        5.46      2.59 o
   2  20   0       28.21       28.10      2.78 o
   3  20   0       12.70        7.95      2.59 o
   1  21   0       12.82       10.73      3.27 o
  -9   1   1       14.77       18.09      2.61 o
  -8   1   1       12.76       11.95      2.43 o
  -7   1   1        6.60        6.61      1.40 o
  -6   1   1       98.07       92.79      1.68 o
  -5   1   1        0.72        0.65      0.76 o
  -4   1   1      122.58      109.93      1.40 o
  -3   1   1      740.87      738.17      3.26 o
  -2   1   1     5536.09     5668.71     22.20 o
  -1   1   1     2651.72     2517.38     35.82 o
   1   1   1     8381.30     7998.37     32.49 o
   2   1   1       22.80       21.76      0.89 o
   3   1   1       16.77       16.32      0.58 o
   4   1   1       62.99       73.62      0.90 o
   5   1   1        0.02        0.39      0.45 o
   6   1   1        3.84        3.74      1.16 o
   7   1   1      833.91      820.83      7.14 o
   8   1   1       16.33       17.21      2.65 o
  -9   2   1        0.24        0.49      3.08 o
  -8   2   1       31.26       30.42      2.65 o
  -7   2   1        5.21        9.42      1.53 o
  -6   2   1        2.68        1.52      0.89 o
  -5   2   1      168.10      163.38      1.92 o
  -4   2   1      171.51      138.09      4.27 o
  -3   2   1     2831.88     2866.17     11.22 o
  -2   2   1     5100.73     5129.61     31.67 o
  -1   2   1      403.58      395.80      2.32 o
   0   2   1    11925.70    10740.75     54.47 o
   1   2   1      182.94      165.45      1.13 o
   2   2   1       80.47       69.07      2.13 o
   3   2   1      724.04      761.88      6.50 o
   4   2   1      139.20      157.00      2.13 o
   5   2   1      709.37      752.16      7.52 o
   6   2   1      156.16      132.47      2.44 o
   7   2   1        2.79        3.27      2.37 o
   8   2   1       32.91       34.62      2.89 o
  -9   3   1        1.53        0.01      3.17 o
  -8   3   1        4.36        2.82      2.22 o
  -7   3   1      103.89      104.09      2.67 o
  -6   3   1       45.27       45.12      0.98 o
  -5   3   1       48.22       46.13      1.00 o
  -4   3   1       30.33       23.87      0.99 o
  -3   3   1      641.51      764.71      3.69 o
  -2   3   1     6620.80     6591.82     50.47 o
  -1   3   1      426.78      468.37      3.37 o
   0   3   1      302.31      308.67      1.79 o
   1   3   1     2144.05     2042.93     13.10 o
   2   3   1      385.89      375.59      4.19 o
   3   3   1      364.14      406.50      8.66 o
   4   3   1      436.72      399.44      5.52 o
   5   3   1        2.20        1.98      1.32 o
   6   3   1       30.11       28.26      1.72 o
   7   3   1       14.13       15.04      2.48 o
   8   3   1        5.09        4.65      2.44 o
  -9   4   1       51.78       49.80      3.90 o
  -8   4   1        3.53        7.51      2.99 o
  -7   4   1      428.27      401.69      4.44 o
  -6   4   1       21.98       17.49      0.75 o
  -5   4   1        9.43        6.99      0.65 o
  -4   4   1      822.00      857.19      8.26 o
  -3   4   1      168.78      171.03      1.47 o
  -2   4   1        4.47        7.28      0.89 o
  -1   4   1      647.37      635.57      4.49 o
   0   4   1     8311.28     8135.02     30.71 o
   1   4   1      166.89      167.04      1.36 o
   2   4   1        3.71        6.16      0.65 o
   3   4   1      141.95      130.83      3.93 o
   4   4   1      111.50      110.02      2.20 o
   5   4   1       95.02      107.47      2.41 o
   6   4   1      223.58      212.02      3.69 o
   7   4   1       78.06       74.25      2.40 o
   8   4   1       11.10       14.30      2.65 o
  -8   5   1        5.22        5.25      3.23 o
  -7   5   1        2.06        2.96      1.68 o
  -6   5   1       35.66       41.22      1.98 o
  -5   5   1      281.66      269.13      3.02 o
  -4   5   1        9.74        8.05      0.71 o
  -3   5   1      366.75      377.71      3.88 o
  -2   5   1     1319.58     1329.41      6.40 o
  -1   5   1     3192.34     3125.56     12.22 o
   0   5   1     1942.87     1871.92     10.85 o
   1   5   1      823.73      816.73      6.46 o
   2   5   1      957.01      922.66      7.19 o
   3   5   1      157.29      142.89      2.89 o
   4   5   1      467.01      469.23      3.86 o
   5   5   1      268.66      261.95      3.36 o
   6   5   1       18.91       14.55      1.83 o
   7   5   1      332.01      340.26      4.04 o
   8   5   1       67.27       64.68      4.36 o
  -8   6   1        9.30       13.28      2.58 o
  -7   6   1       13.54       11.36      2.39 o
  -6   6   1        6.11        6.52      1.53 o
  -5   6   1       41.05       42.69      0.97 o
  -4   6   1       31.20       27.11      0.91 o
  -3   6   1        0.29        0.40      1.07 o
  -2   6   1      546.48      592.26      3.24 o
  -1   6   1     1194.51     1241.53      6.58 o
   0   6   1      683.63      668.18      4.43 o
   1   6   1      853.60      917.87      3.61 o
   2   6   1       11.58        8.79      0.88 o
   3   6   1      164.78      159.37      2.67 o
   4   6   1        2.44        3.80      0.65 o
   5   6   1       60.49       55.56      2.03 o
   6   6   1       59.27       63.88      2.38 o
   7   6   1       52.22       47.98      2.18 o
   8   6   1       14.50       16.17      3.60 o
  -8   7   1       49.20       53.85      3.23 o
  -7   7   1      248.23      230.31      4.74 o
  -6   7   1      392.14      373.09      3.72 o
  -5   7   1       10.86       10.08      0.88 o
  -4   7   1        8.09       10.49      1.97 o
  -3   7   1       18.22       18.80      1.30 o
  -2   7   1        9.68        7.87      1.17 o
  -1   7   1      175.46      157.96      2.25 o
   0   7   1     3213.75     3291.32     26.04 o
   1   7   1       34.76       44.43      1.15 o
   2   7   1      328.56      366.75      2.53 o
   3   7   1       11.76       13.93      0.90 o
   4   7   1       36.05       35.72      1.36 o
   5   7   1       63.21       61.11      2.11 o
   6   7   1      843.81      843.37      6.89 o
   7   7   1       24.71       28.14      2.83 o
   8   7   1        7.02        5.88      3.32 o
  -8   8   1        0.46        1.51      2.64 o
  -7   8   1       56.02       57.88      3.28 o
  -6   8   1       49.83       47.40      3.06 o
  -5   8   1       61.30       61.01      2.07 o
  -4   8   1        1.88        3.34      1.84 o
  -3   8   1      217.16      209.34      2.48 o
  -2   8   1      680.42      712.69      3.92 o
  -1   8   1     1116.68     1148.19      4.44 o
   0   8   1       10.69       13.80      0.94 o
   1   8   1        0.03        0.55      0.92 o
   2   8   1      346.62      358.70      2.88 o
   3   8   1      577.81      587.89      4.78 o
   4   8   1       38.12       32.90      1.18 o
   5   8   1        8.28        6.24      1.48 o
   6   8   1       29.28       31.19      2.94 o
   7   8   1       24.35       24.49      2.83 o
   8   8   1       22.89       22.43      4.24 o
  -8   9   1       10.15        5.52      2.86 o
  -7   9   1       13.06        9.93      2.83 o
  -6   9   1      124.84      110.32      3.45 o
  -5   9   1       33.11       37.64      1.79 o
  -4   9   1       82.13       89.39      2.36 o
  -3   9   1       80.70       78.42      1.90 o
  -2   9   1       43.39       33.01      1.44 o
  -1   9   1      203.08      199.83      2.22 o
   0   9   1      783.28      852.13      6.05 o
   1   9   1        6.28        8.69      0.97 o
   2   9   1      568.41      570.08      3.63 o
   3   9   1       27.06       31.18      1.14 o
   4   9   1       31.56       28.01      1.08 o
   5   9   1       40.20       38.41      1.91 o
   6   9   1       66.03       77.80      3.45 o
   7   9   1       66.12       71.58      3.76 o
   8   9   1       10.87        9.51      3.52 o
  -8  10   1        3.98        1.63      2.62 o
  -7  10   1      155.52      143.04      4.06 o
  -6  10   1       19.97       18.90      2.52 o
  -5  10   1        9.49        8.02      2.28 o
  -4  10   1      131.89      144.18      2.49 o
  -3  10   1        1.67        1.37      1.33 o
  -2  10   1      338.44      342.93      4.27 o
  -1  10   1      282.10      298.39      3.48 o
   0  10   1       16.44       19.09      1.36 o
   1  10   1      373.19      419.04      3.00 o
   2  10   1       82.05       82.18      1.98 o
   3  10   1       16.67       17.29      1.02 o
   4  10   1      104.49      103.22      2.17 o
   5  10   1       30.27       33.09      2.93 o
   6  10   1        0.92        1.08      2.94 o
   7  10   1       60.45       63.64      3.75 o
  -7  11   1        7.00        8.00      2.71 o
  -6  11   1        1.19        1.79      2.53 o
  -5  11   1       23.86       21.78      2.45 o
  -4  11   1      206.74      192.91      2.90 o
  -3  11   1       40.52       35.19      1.96 o
  -2  11   1       28.22       21.85      1.16 o
  -1  11   1       42.03       50.30      1.58 o
   0  11   1      490.53      535.54      3.60 o
   1  11   1      100.89       92.65      1.59 o
   2  11   1      241.56      244.60      3.82 o
   3  11   1        9.57        6.60      0.93 o
   4  11   1      228.28      238.38      3.03 o
   5  11   1       15.10       13.27      2.68 o
   6  11   1      192.15      194.53      5.13 o
   7  11   1      103.19      115.02      4.62 o
  -7  12   1        0.62        0.90      2.71 o
  -6  12   1        6.62        8.74      2.69 o
  -5  12   1      157.74      153.57      3.66 o
  -4  12   1      161.20      162.35      2.86 o
  -3  12   1      246.22      268.82      4.70 o
  -2  12   1       40.46       35.50      0.83 o
  -1  12   1      177.06      175.62      2.37 o
   0  12   1       68.02       74.04      1.91 o
   1  12   1       29.27       27.14      1.66 o
   2  12   1       25.47       22.84      1.48 o
   3  12   1      131.71      137.84      2.51 o
   4  12   1       30.12       26.93      1.79 o
   5  12   1        4.60        7.41      2.49 o
   6  12   1      196.09      202.17      4.49 o
   7  12   1        0.52        0.96      2.86 o
  -7  13   1       95.17      109.78      3.96 o
  -6  13   1        0.83        1.10      2.49 o
  -5  13   1       39.33       39.44      2.82 o
  -4  13   1        0.02        0.27      1.59 o
  -3  13   1      233.47      246.21      4.44 o
  -2  13   1       60.44       64.96      1.78 o
  -1  13   1       28.02       28.05      1.57 o
   0  13   1        0.95        1.99      1.44 o
   1  13   1       74.69       73.37      3.74 o
   2  13   1        5.84        7.09      1.29 o
   3  13   1       43.35       49.12      2.63 o
   4  13   1      193.14      197.66      3.13 o
   5  13   1      223.07      215.09      4.28 o
   6  13   1      218.14      232.81      4.86 o
   7  13   1        2.50        2.52      2.67 o
  -6  14   1       14.44       14.61      2.74 o
  -5  14   1       38.42       28.96      2.65 o
  -4  14   1       46.54       46.09      2.75 o
  -3  14   1       42.89       36.15      2.72 o
  -2  14   1        2.89        2.91      1.30 o
  -1  14   1       10.09       10.88      1.57 o
   0  14   1      517.97      528.18      5.55 o
   1  14   1       23.36       16.27      1.69 o
   2  14   1       12.63       10.89      1.34 o
   3  14   1      166.14      159.17      4.15 o
   4  14   1      118.35      103.76      2.60 o
   5  14   1      100.92      100.45      3.53 o
   6  14   1        0.01       -1.34      2.68 o
  -6  15   1        8.75       12.11      2.74 o
  -5  15   1        9.90       10.73      3.76 o
  -4  15   1       43.58       45.31      2.81 o
  -3  15   1      493.68      490.07      6.27 o
  -2  15   1       63.41       63.08      2.69 o
  -1  15   1        2.98        2.55      1.55 o
   0  15   1        6.20        7.72      1.68 o
   1  15   1       81.41       85.11      2.25 o
   2  15   1        3.36        2.16      2.34 o
   3  15   1      137.07      146.92      4.45 o
   4  15   1      148.02      157.99      5.97 o
   5  15   1       32.67       38.08      3.89 o
   6  15   1        8.94        9.53      3.20 o
  -6  16   1        5.21        4.14      3.01 o
  -5  16   1       62.33       62.55      4.89 o
  -4  16   1        6.82        5.32      2.29 o
  -3  16   1       63.56       63.01      3.36 o
  -2  16   1      236.34      245.38      4.97 o
  -1  16   1      186.86      195.61      3.22 o
   0  16   1      127.82      115.40      2.56 o
   1  16   1      185.29      180.99      3.17 o
   2  16   1       97.84      102.46      3.67 o
   3  16   1       49.28       49.46      2.93 o
   4  16   1        8.90       11.29      3.73 o
   5  16   1      275.45      299.31      7.98 o
  -5  17   1        0.33        1.66      4.22 o
  -4  17   1        6.34        5.93      2.55 o
  -3  17   1        0.14        1.23      2.37 o
  -2  17   1       56.92       48.93      2.81 o
  -1  17   1      154.23      148.51      3.41 o
   0  17   1       47.95       54.27      2.24 o
   1  17   1      171.90      159.90      3.12 o
   2  17   1       53.46       53.66      3.24 o
   3  17   1       29.12       30.43      2.73 o
   4  17   1       12.72       11.63      3.71 o
   5  17   1        0.06       -0.13      3.56 o
  -4  18   1       13.13       16.38      4.08 o
  -3  18   1       28.45       28.90      2.72 o
  -2  18   1        8.38        5.92      2.27 o
  -1  18   1       28.11       30.84      2.49 o
   0  18   1        1.52        0.87      1.79 o
   1  18   1       10.39        8.53      2.28 o
   2  18   1        0.01        0.74      2.22 o
   3  18   1       22.58       20.03      2.61 o
   4  18   1        2.01        1.48      3.58 o
  -4  19   1       31.30       27.68      4.15 o
  -3  19   1       25.14       25.36      2.76 o
  -2  19   1       61.11       60.08      3.24 o
  -1  19   1        7.27        5.82      2.13 o
   0  19   1        9.55       13.19      2.24 o
   1  19   1        1.71        1.43      2.23 o
   2  19   1       32.39       35.05      2.83 o
   3  19   1        0.26       -1.09      2.57 o
  -3  20   1        1.78        4.68      2.44 o
  -2  20   1        0.34        1.53      3.01 o
  -1  20   1        4.86        3.98      2.28 o
   0  20   1       18.48       15.28      2.95 o
   1  20   1       37.75       37.81      3.01 o
   2  20   1        4.67        7.03      2.51 o
  -1  21   1        3.41        4.44      2.66 o
   0  21   1       10.01       14.82      2.90 o
   1  21   1       10.07       15.75      3.23 o
  -9   0   2       40.03       48.35      4.21 o
  -8   0   2        1.15        0.91      3.29 o
  -7   0   2       38.40       42.73      2.31 o
  -6   0   2     1042.67     1014.99      8.94 o
  -5   0   2       55.97       53.20      2.34 o
  -4   0   2      113.50      106.37      2.66 o
  -3   0   2     2574.90     2619.90      9.59 o
  -2   0   2     1829.18     1972.90      7.58 o
  -1   0   2    10657.03     9874.34     55.79 o
   0   0   2    10092.43     9684.19     67.17 o
   1   0   2     2387.05     2556.92     10.76 o
   2   0   2     1949.37     1905.28     16.73 o
   3   0   2     2123.14     2310.31     12.84 o
   4   0   2      362.06      391.17      2.22 o
   5   0   2      801.50      860.38     15.38 o
   6   0   2      731.08      665.83     17.18 o
   7   0   2       23.90       24.03      4.07 o
   8   0   2       42.68       48.21      4.83 o
  -9   1   2       91.17       89.84      3.52 o
  -8   1   2       18.82       19.70      2.59 o
  -7   1   2      229.77      224.75      2.66 o
  -6   1   2      152.35      146.04      2.02 o
  -5   1   2      636.31      574.83      3.59 o
  -4   1   2      109.26      120.30      3.68 o
  -3   1   2     1502.34     1563.56      5.29 o
  -2   1   2     3241.02     3194.69     18.24 o
  -1   1   2     1369.12     1366.50      5.36 o
   0   1   2      555.94      564.48      3.30 o
   1   1   2      355.02      357.20      1.88 o
   2   1   2      454.02      470.88      2.30 o
   3   1   2      270.25      303.12      3.64 o
   4   1   2      160.82      154.37      2.41 o
   5   1   2       48.76       43.35      1.47 o
   6   1   2       53.71       52.42      1.76 o
   7   1   2       63.94       52.19      3.00 o
   8   1   2       33.69       28.24      2.81 o
  -9   2   2       40.49       47.49      3.82 o
  -8   2   2        9.12       12.86      2.43 o
  -7   2   2       87.96       89.26      2.67 o
  -6   2   2       34.82       28.41      1.30 o
  -5   2   2      524.19      536.59      3.97 o
  -4   2   2     2758.22     2890.81      9.12 o
  -3   2   2      432.97      472.91      2.74 o
  -2   2   2      632.28      645.24      2.61 o
  -1   2   2      349.34      327.56      1.68 o
   0   2   2      603.70      626.91      5.36 o
   1   2   2       17.46       17.64      0.88 o
   2   2   2       41.13       48.90      0.79 o
   3   2   2      176.82      198.73      2.12 o
   4   2   2      171.38      166.83      2.54 o
   5   2   2      259.66      250.96      2.94 o
   6   2   2       50.81       48.87      2.24 o
   7   2   2        0.02       -0.22      2.62 o
   8   2   2       75.85       73.82      3.47 o
  -9   3   2       31.84       33.56      3.75 o
  -8   3   2       69.66       62.50      2.85 o
  -7   3   2      699.32      726.23      8.89 o
  -6   3   2      407.47      415.88      3.38 o
  -5   3   2       44.71       51.93      1.38 o
  -4   3   2      453.68      475.00      4.73 o
  -3   3   2        9.97        8.62      0.84 o
  -2   3   2      379.72      405.81      3.36 o
  -1   3   2     5997.19     5709.70     50.66 o
   0   3   2     1139.05     1116.51      4.89 o
   1   3   2      110.00      115.99      1.53 o
   2   3   2     1097.90     1112.16      6.52 o
   3   3   2      307.31      314.61      5.66 o
   4   3   2       46.74       41.89      2.02 o
   5   3   2      286.65      285.27      3.22 o
   6   3   2       56.28       49.85      2.01 o
   7   3   2      541.00      515.50      8.20 o
   8   3   2        0.00        1.59      2.83 o
  -9   4   2        0.00       -0.93      3.90 o
  -8   4   2        2.71        4.31      2.22 o
  -7   4   2       36.78       33.66      2.11 o
  -6   4   2      130.22      139.22      2.20 o
  -5   4   2      132.97      133.38      1.84 o
  -4   4   2      672.01      704.97      3.79 o
  -3   4   2      489.14      516.51      2.85 o
  -2   4   2      270.12      305.48      2.61 o
  -1   4   2      984.53     1035.80      5.09 o
   0   4   2     1296.79     1263.69      5.20 o
   1   4   2       51.31       35.93      1.57 o
   2   4   2       69.38       62.71      1.20 o
   3   4   2      432.83      466.56      7.15 o
   4   4   2       32.60       34.17      1.90 o
   5   4   2        5.30        2.44      1.43 o
   6   4   2      144.35      165.92      2.91 o
   7   4   2       89.37       86.96      3.35 o
   8   4   2        1.79        4.15      2.49 o
  -9   5   2        0.26        4.78      3.78 o
  -8   5   2      106.27      111.57      3.80 o
  -7   5   2        7.15        5.26      1.73 o
  -6   5   2      118.14      113.11      2.02 o
  -5   5   2       45.44       45.06      1.43 o
  -4   5   2      365.92      376.15      5.42 o
  -3   5   2     2868.11     3111.89      7.42 o
  -2   5   2      228.15      234.25      1.54 o
  -1   5   2       99.66       99.22      1.12 o
   0   5   2     2141.51     2270.62     14.06 o
   1   5   2     1011.24     1057.62     18.69 o
   2   5   2       69.14       69.86      1.55 o
   3   5   2       73.22       82.96      1.66 o
   4   5   2      256.25      265.15      4.05 o
   5   5   2        0.14       -0.01      1.51 o
   6   5   2       68.92       75.90      2.39 o
   7   5   2       63.09       67.95      2.43 o
   8   5   2        9.82        9.95      3.32 o
  -8   6   2        4.85        5.28      2.45 o
  -7   6   2        0.82       -0.20      2.32 o
  -6   6   2       88.67       81.86      1.81 o
  -5   6   2        3.78        2.28      0.97 o
  -4   6   2       93.86       93.72      1.98 o
  -3   6   2       14.84       12.65      1.42 o
  -2   6   2       69.62       76.52      1.39 o
  -1   6   2     1023.79     1044.09      3.69 o
   0   6   2       84.80       74.15      1.53 o
   1   6   2       61.51       70.78      1.78 o
   2   6   2        1.36        2.92      1.10 o
   3   6   2       80.08       93.13      1.76 o
   4   6   2       25.69       20.96      1.13 o
   5   6   2      133.02      123.52      2.83 o
   6   6   2        1.09        0.30      1.61 o
   7   6   2       51.36       53.69      2.35 o
   8   6   2        7.16        7.11      3.52 o
  -8   7   2        0.09        0.89      2.52 o
  -7   7   2      386.73      371.47      7.76 o
  -6   7   2      187.38      197.22      3.07 o
  -5   7   2       43.41       46.53      1.79 o
  -4   7   2       11.56       15.00      1.43 o
  -3   7   2      276.37      290.06      3.58 o
  -2   7   2     1192.03     1293.95      6.98 o
  -1   7   2      241.03      213.86      2.90 o
   0   7   2      472.97      445.92      4.43 o
   1   7   2      323.40      337.19      4.34 o
   2   7   2       49.25       56.45      1.72 o
   3   7   2      227.72      217.88      2.49 o
   4   7   2       63.51       57.90      1.49 o
   5   7   2      358.14      348.98      7.57 o
   6   7   2      247.48      247.06      3.86 o
   7   7   2       42.55       43.39      2.69 o
   8   7   2        0.23        2.21      3.58 o
  -8   8   2       56.70       54.53      3.16 o
  -7   8   2       66.90       54.04      2.96 o
  -6   8   2       33.02       32.49      1.84 o
  -5   8   2      295.51      302.33      3.72 o
  -4   8   2       12.54        5.66      1.84 o
  -3   8   2       46.73       44.18      1.65 o
  -2   8   2      814.54      855.25      3.83 o
  -1   8   2      350.55      402.29      2.69 o
   0   8   2      507.50      493.98      4.78 o
   1   8   2      979.94     1053.09      9.85 o
   2   8   2       64.45       66.94      1.90 o
   3   8   2      381.74      398.24      4.77 o
   4   8   2      140.01      144.17      1.94 o
   5   8   2      144.98      138.73      4.80 o
   6   8   2       32.67       28.57      2.33 o
   7   8   2        0.51        1.03      2.17 o
   8   8   2        3.94        5.77      3.42 o
  -8   9   2       75.87       87.82      3.82 o
  -7   9   2        0.18        1.61      2.51 o
  -6   9   2       18.19       16.54      2.45 o
  -5   9   2      230.42      229.75      3.11 o
  -4   9   2       60.69       55.74      2.39 o
  -3   9   2      308.61      326.40      3.35 o
  -2   9   2      930.40      973.47      5.73 o
  -1   9   2      908.11      970.28      4.23 o
   0   9   2       46.89       55.38      1.66 o
   1   9   2      633.55      610.23      3.65 o
   2   9   2      141.30      121.07      1.99 o
   3   9   2       85.02       91.73      2.18 o
   4   9   2      931.73      932.34      6.52 o
   5   9   2      228.96      232.28      4.80 o
   6   9   2       51.20       56.97      3.56 o
   7   9   2       11.92        8.94      2.64 o
  -8  10   2       11.26       14.00      2.70 o
  -7  10   2        0.30        0.19      2.46 o
  -6  10   2       11.42        8.89      2.43 o
  -5  10   2       15.99       13.35      1.72 o
  -4  10   2       52.82       56.73      1.96 o
  -3  10   2        2.83        5.40      1.52 o
  -2  10   2      173.17      177.74      2.47 o
  -1  10   2        8.69        8.71      1.21 o
   0  10   2      260.14      255.22      3.42 o
   1  10   2      166.47      174.86      2.24 o
   2  10   2        0.00        0.35      1.17 o
   3  10   2      606.34      626.62      4.26 o
   4  10   2      632.73      646.32      4.74 o
   5  10   2        8.82        7.26      2.81 o
   6  10   2        7.05        8.47      2.66 o
   7  10   2      122.28      128.19      4.56 o
  -7  11   2        2.78        4.33      2.48 o
  -6  11   2      442.89      435.59      6.15 o
  -5  11   2       23.25       17.78      1.86 o
  -4  11   2        1.45        0.92      1.50 o
  -3  11   2       14.95       15.43      2.17 o
  -2  11   2        3.93        2.00      0.48 o
  -1  11   2      360.15      365.53      3.58 o
   0  11   2      866.95      908.18      7.84 o
   1  11   2        4.29        6.06      1.15 o
   2  11   2       64.35       63.58      1.98 o
   3  11   2      219.23      215.98      2.86 o
   4  11   2      484.99      505.36      4.13 o
   5  11   2      120.99      106.03      4.09 o
   6  11   2       22.07       18.48      3.14 o
   7  11   2       63.31       65.09      4.03 o
  -7  12   2       27.99       24.34      2.91 o
  -6  12   2      117.31      112.85      3.57 o
  -5  12   2       11.28        9.83      2.25 o
  -4  12   2       59.91       56.60      2.49 o
  -3  12   2       69.21       62.45      2.84 o
  -2  12   2      308.31      307.99      2.88 o
  -1  12   2       22.58       25.13      1.50 o
   0  12   2       61.58       65.23      1.89 o
   1  12   2       41.80       35.81      1.50 o
   2  12   2      202.27      211.48      3.05 o
   3  12   2      107.33      100.34      2.27 o
   4  12   2      794.66      801.78      5.20 o
   5  12   2      218.70      226.68      4.43 o
   6  12   2        4.23        3.20      3.18 o
   7  12   2       14.75       14.71      3.50 o
  -7  13   2       18.93       27.38      2.94 o
  -6  13   2        0.80       -0.04      2.29 o
  -5  13   2       15.77       10.83      2.40 o
  -4  13   2       29.54       28.06      2.46 o
  -3  13   2      350.95      336.15      5.04 o
  -2  13   2      138.08      127.58      2.17 o
  -1  13   2       53.89       55.70      1.88 o
   0  13   2       64.59       70.95      2.02 o
   1  13   2        0.24        0.07      0.43 o
   2  13   2       11.10       11.36      1.50 o
   3  13   2      108.07      108.44      2.53 o
   4  13   2      255.67      247.94      4.50 o
   5  13   2       20.37       17.50      2.66 o
   6  13   2      193.63      204.54      4.61 o
  -6  14   2        0.57        0.22      2.42 o
  -5  14   2        2.45        1.80      2.77 o
  -4  14   2       33.33       26.78      2.54 o
  -3  14   2       65.88       72.47      3.26 o
  -2  14   2      331.15      311.59      4.76 o
  -1  14   2      402.61      385.05      4.62 o
   0  14   2      102.89       96.52      2.28 o
   1  14   2       43.52       38.42      2.05 o
   2  14   2        1.79        1.69      1.47 o
   3  14   2       20.25       15.81      1.74 o
   4  14   2      169.16      174.72      4.89 o
   5  14   2        1.16        1.60      2.92 o
   6  14   2        7.46        9.01      3.47 o
  -6  15   2        5.44        7.11      2.46 o
  -5  15   2       46.47       49.25      4.88 o
  -4  15   2       14.10       13.63      2.55 o
  -3  15   2       36.66       29.85      2.89 o
  -2  15   2       10.11        9.71      2.08 o
  -1  15   2       96.42      101.06      2.32 o
   0  15   2       33.56       36.34      1.89 o
   1  15   2       15.21       17.49      1.95 o
   2  15   2       35.83       41.37      1.95 o
   3  15   2      108.98      113.85      2.77 o
   4  15   2        4.90        6.01      3.68 o
   5  15   2       33.07       32.60      3.77 o
   6  15   2        8.83       12.81      3.25 o
  -6  16   2       10.16       11.70      3.92 o
  -5  16   2        5.67        7.03      3.59 o
  -4  16   2       58.30       60.01      3.29 o
  -3  16   2        1.30        1.48      2.60 o
  -2  16   2      168.03      168.63      3.87 o
  -1  16   2        4.82        6.20      1.63 o
   0  16   2        9.08        9.83      1.70 o
   1  16   2       50.61       54.52      2.26 o
   2  16   2       18.85       21.61      2.63 o
   3  16   2       26.03       22.21      2.59 o
   4  16   2       39.45       37.04      4.02 o
   5  16   2       31.64       36.59      4.69 o
  -5  17   2        1.88        1.65      3.94 o
  -4  17   2       49.99       52.45      4.21 o
  -3  17   2       90.90       89.70      3.22 o
  -2  17   2       20.26       17.38      2.54 o
  -1  17   2       45.89       49.00      2.56 o
   0  17   2       11.37       11.91      1.82 o
   1  17   2       30.50       31.60      2.17 o
   2  17   2      103.36      103.55      4.64 o
   3  17   2       31.52       36.10      3.07 o
   4  17   2        4.37        3.14      3.86 o
   5  17   2       11.74       10.46      4.63 o
  -4  18   2        6.70        6.12      2.78 o
  -3  18   2        5.01        4.83      2.36 o
  -2  18   2       13.17       14.92      2.49 o
  -1  18   2       59.78       64.65      2.77 o
   0  18   2      104.87      106.66      2.75 o
   1  18   2       34.89       39.16      2.75 o
   2  18   2        1.01       -0.10      2.43 o
   3  18   2        0.48        1.23      2.49 o
   4  18   2        3.99        8.46      6.08 o
  -4  19   2        4.30        2.65      2.88 o
  -3  19   2        2.87        1.97      2.40 o
  -2  19   2       25.79       23.98      2.66 o
  -1  19   2        0.48        0.66      2.15 o
   0  19   2       30.34       30.36      2.49 o
   1  19   2       43.30       46.11      2.86 o
   2  19   2       26.87       30.89      2.85 o
   3  19   2       13.68       13.09      3.92 o
  -3  20   2        3.30        3.22      2.48 o
  -2  20   2        4.39        7.35      2.53 o
  -1  20   2       84.93       86.23      3.15 o
   0  20   2        2.64        5.13      2.65 o
   1  20   2       35.20       46.55      3.04 o
   2  20   2       22.12       29.27      2.85 o
   0  21   2       23.25       28.44      3.46 o
  -9   1   3       72.18       75.72      3.39 o
  -8   1   3        2.55        2.19      2.22 o
  -7   1   3      511.60      515.98      3.78 o
  -6   1   3        0.66        2.60      1.44 o
  -5   1   3     1919.66     2030.36     17.59 o
  -4   1   3       33.04       25.32      1.53 o
  -3   1   3      695.70      681.48      5.00 o
  -2   1   3     2120.72     2170.82      5.37 o
  -1   1   3      568.87      580.27     10.60 o
   0   1   3       28.46       35.64      0.89 o
   1   1   3      265.71      246.81      3.38 o
   2   1   3        0.37        2.14      0.91 o
   3   1   3      695.37      756.35      3.33 o
   4   1   3       28.57       36.82      1.85 o
   5   1   3        0.14        0.02      0.85 o
   6   1   3        5.25        4.51      2.26 o
   7   1   3      183.43      161.23      4.06 o
   8   1   3        0.17        0.24      2.78 o
  -9   2   3       81.24       89.98      4.42 o
  -8   2   3       65.63       68.82      3.01 o
  -7   2   3      160.86      159.59      2.39 o
  -6   2   3     1070.55     1084.39      6.68 o
  -5   2   3       27.72       27.51      1.54 o
  -4   2   3      359.94      372.66      3.31 o
  -3   2   3     1059.11     1143.41      5.97 o
  -2   2   3      734.79      728.44      4.88 o
  -1   2   3     1869.45     1855.03      6.78 o
   0   2   3      478.87      480.52      3.92 o
   1   2   3     3954.58     3944.20     31.90 o
   2   2   3        0.76        3.11      1.11 o
   3   2   3     1321.24     1387.42      7.18 o
   4   2   3      107.30       84.48      1.77 o
   5   2   3       27.72       29.92      1.84 o
   6   2   3      173.99      164.98      2.84 o
   7   2   3       11.11       12.28      2.70 o
   8   2   3      102.18      115.92      4.00 o
  -9   3   3       18.82       28.50      3.23 o
  -8   3   3        2.68        3.09      1.87 o
  -7   3   3      142.48      131.08      2.64 o
  -6   3   3      297.12      290.16      4.95 o
  -5   3   3      325.33      342.13      3.30 o
  -4   3   3      187.68      203.20      3.99 o
  -3   3   3     2798.13     3000.06      7.29 o
  -2   3   3      690.25      660.24      3.02 o
  -1   3   3       30.37       27.16      0.98 o
   0   3   3        3.63        5.50      1.16 o
   1   3   3      763.15      824.42      4.60 o
   2   3   3       10.08        8.14      1.21 o
   3   3   3        7.51        9.13      0.63 o
   4   3   3       99.75       99.33      2.14 o
   5   3   3       27.75       26.48      1.97 o
   6   3   3      116.65      103.98      2.59 o
   7   3   3       12.56       13.76      2.65 o
   8   3   3        9.34        9.19      2.88 o
  -9   4   3       72.65       78.60      4.32 o
  -8   4   3       16.19       16.70      2.41 o
  -7   4   3        2.25        3.22      1.77 o
  -6   4   3       91.11       80.64      1.82 o
  -5   4   3      442.35      466.53      3.50 o
  -4   4   3      351.03      388.28      2.82 o
  -3   4   3      257.28      224.03      2.33 o
  -2   4   3      232.80      259.25      2.35 o
  -1   4   3     2676.49     2673.31     12.82 o
   0   4   3     1070.61     1133.25      4.37 o
   1   4   3        0.16        2.79      1.21 o
   2   4   3      204.50      232.49      3.21 o
   3   4   3      909.96      918.47      5.70 o
   4   4   3      309.38      262.47      8.18 o
   5   4   3        6.20        4.61      1.83 o
   6   4   3      210.49      218.90      3.38 o
   7   4   3       16.15       15.29      2.69 o
   8   4   3       29.22       28.03      3.00 o
  -8   5   3       23.97       21.71      2.79 o
  -7   5   3       71.11       63.10      2.35 o
  -6   5   3        1.96        2.18      1.19 o
  -5   5   3       21.15       17.94      1.27 o
  -4   5   3     1291.58     1308.22      5.66 o
  -3   5   3      129.21      110.52      3.63 o
  -2   5   3     4324.59     4545.53     37.40 o
  -1   5   3      586.93      627.68      3.12 o
   0   5   3        7.67        8.86      0.68 o
   1   5   3      866.64      896.07      5.47 o
   2   5   3      535.45      565.67      4.32 o
   3   5   3      162.13      171.33      2.91 o
   4   5   3      294.05      290.66      3.83 o
   5   5   3      384.99      378.24      4.57 o
   6   5   3       10.50        9.39      1.83 o
   7   5   3       56.71       54.44      3.07 o
   8   5   3        8.91        7.21      3.75 o
  -8   6   3       59.93       70.14      3.49 o
  -7   6   3       17.67       14.98      2.46 o
  -6   6   3      239.44      245.14      2.72 o
  -5   6   3        0.28        0.56      0.99 o
  -4   6   3      152.70      175.10      3.54 o
  -3   6   3      383.81      371.53      2.87 o
  -2   6   3      459.47      470.63      4.33 o
  -1   6   3        9.61        3.25      0.53 o
   0   6   3      243.54      222.97      2.18 o
   1   6   3      129.15      146.75      2.38 o
   2   6   3        3.78        3.95      1.36 o
   3   6   3      798.19      838.67      9.50 o
   4   6   3       44.48       35.87      1.18 o
   5   6   3      134.87      134.22      3.26 o
   6   6   3       42.76       42.69      2.17 o
   7   6   3        1.06        1.08      2.42 o
   8   6   3        0.56        2.66      3.70 o
  -8   7   3       53.51       60.73      3.30 o
  -7   7   3      325.21      319.94      6.37 o
  -6   7   3       17.02       16.45      1.77 o
  -5   7   3      131.50      127.94      2.47 o
  -4   7   3       66.77       64.21      1.69 o
  -3   7   3      149.85      167.29      1.82 o
  -2   7   3      410.38      427.02      3.90 o
  -1   7   3      212.10      240.48      1.96 o
   0   7   3     3366.98     3513.44     29.42 o
   1   7   3      543.06      540.49      4.65 o
   2   7   3      126.40      130.35      3.18 o
   3   7   3       15.76       18.84      1.38 o
   4   7   3       40.74       41.13      1.20 o
   5   7   3       10.33        7.99      2.11 o
   6   7   3       43.15       51.70      2.29 o
   7   7   3       30.94       38.08      2.73 o
  -8   8   3       26.91       26.91      2.85 o
  -7   8   3       11.18       17.13      2.80 o
  -6   8   3       13.74       21.35      1.82 o
  -5   8   3        4.73        5.66      1.59 o
  -4   8   3        0.47        0.43      1.41 o
  -3   8   3      429.74      442.22      6.54 o
  -2   8   3       42.62       43.97      2.06 o
  -1   8   3       13.59       15.41      1.03 o
   0   8   3      891.57      926.93      4.62 o
   1   8   3      700.96      665.03      5.03 o
   2   8   3      680.19      651.71      4.75 o
   3   8   3       30.74       33.00      2.82 o
   4   8   3       33.36       34.82      1.35 o
   5   8   3        1.99        1.97      2.46 o
   6   8   3       35.24       37.85      2.20 o
   7   8   3        1.80        1.99      2.22 o
  -8   9   3        7.66       12.90      2.65 o
  -7   9   3        2.51        3.83      2.40 o
  -6   9   3       60.53       53.31      2.19 o
  -5   9   3      160.30      153.83      2.79 o
  -4   9   3        3.84        5.55      1.52 o
  -3   9   3      362.90      381.95      4.63 o
  -2   9   3       28.76       33.06      1.42 o
  -1   9   3      286.45      273.49      2.57 o
   0   9   3      153.41      168.92      3.79 o
   1   9   3      154.87      143.43      2.48 o
   2   9   3        5.43        8.62      1.59 o
   3   9   3        0.15        0.26      1.39 o
   4   9   3       80.53       73.74      1.94 o
   5   9   3      153.00      147.76      4.36 o
   6   9   3       17.89       17.70      2.52 o
   7   9   3        9.92        8.69      2.45 o
  -8  10   3       32.21       25.16      2.91 o
  -7  10   3        1.82        1.73      2.40 o
  -6  10   3       45.36       39.39      2.07 o
  -5  10   3      149.21      173.45      3.01 o
  -4  10   3       17.14       18.56      2.02 o
  -3  10   3      610.48      630.86      6.17 o
  -2  10   3        1.04        2.46      0.77 o
  -1  10   3       28.65       27.15      1.41 o
   0  10   3      175.99      181.95      2.57 o
   1  10   3       93.28      101.99      2.28 o
   2  10   3       63.49       63.38      1.53 o
   3  10   3        3.40        3.88      1.57 o
   4  10   3      228.80      215.40      3.03 o
   5  10   3       20.77       21.28      3.02 o
   6  10   3      112.84      116.82      4.34 o
   7  10   3        5.93        6.68      2.71 o
  -7  11   3       58.99       60.50      3.25 o
  -6  11   3       10.53        7.97      1.80 o
  -5  11   3        7.37        5.21      1.66 o
  -4  11   3      104.94      105.33      4.35 o
  -3  11   3       32.98       30.52      2.53 o
  -2  11   3     1002.07      975.58     10.86 o
  -1  11   3        1.19        2.14      1.28 o
   0  11   3       25.08       24.16      1.70 o
   1  11   3       11.72       12.96      1.55 o
   2  11   3      102.96      115.96      1.88 o
   3  11   3        1.87        1.80      1.48 o
   4  11   3       20.81       19.63      3.21 o
   5  11   3       81.58       84.05      4.08 o
   6  11   3       92.73       94.38      4.37 o
   7  11   3       25.32       27.68      2.95 o
  -7  12   3       10.42       12.14      2.51 o
  -6  12   3        8.86       10.68      2.40 o
  -5  12   3        1.01       -0.37      1.73 o
  -4  12   3       97.86       92.20      3.30 o
  -3  12   3      108.68      108.68      3.48 o
  -2  12   3      248.50      234.41      2.64 o
  -1  12   3       64.81       64.94      1.88 o
   0  12   3       58.34       61.38      1.92 o
   1  12   3      614.44      636.91      3.74 o
   2  12   3      361.63      353.77      4.00 o
   3  12   3        5.45        5.70      1.48 o
   4  12   3      142.12      139.35      4.14 o
   5  12   3       20.92       19.77      3.38 o
   6  12   3       15.67       15.16      3.14 o
  -7  13   3       14.34       15.60      3.37 o
  -6  13   3        9.38       10.48      2.46 o
  -5  13   3       31.30       30.61      2.29 o
  -4  13   3       30.33       27.83      2.79 o
  -3  13   3       19.87       21.99      2.64 o
  -2  13   3      117.28      117.78      2.15 o
  -1  13   3        3.48        4.95      1.48 o
   0  13   3        5.35        5.87      1.55 o
   1  13   3      546.09      527.99      6.23 o
   2  13   3       18.18       15.83      1.76 o
   3  13   3        0.02       -0.12      1.52 o
   4  13   3        4.48        5.32      3.15 o
   5  13   3      329.77      327.89      6.46 o
   6  13   3        1.26        0.25      3.14 o
  -6  14   3        6.76        9.18      3.39 o
  -5  14   3       23.38       26.44      4.38 o
  -4  14   3       81.04       91.12      3.54 o
  -3  14   3       91.88       74.61      3.38 o
  -2  14   3       42.68       44.62      2.37 o
  -1  14   3       48.88       52.47      1.95 o
   0  14   3       38.38       36.24      1.92 o
   1  14   3        0.01       -0.24      2.34 o
   2  14   3      283.67      291.73      3.86 o
   3  14   3        2.94        3.52      1.65 o
   4  14   3        3.77        5.72      3.10 o
   5  14   3       60.43       66.22      4.21 o
   6  14   3       20.60       26.47      3.86 o
  -6  15   3        2.46        3.47      4.24 o
  -5  15   3        2.69       -0.59      4.13 o
  -4  15   3       25.54       27.31      2.80 o
  -3  15   3      225.89      210.15      4.02 o
  -2  15   3      201.10      194.70      3.57 o
  -1  15   3        0.44       -0.64      1.57 o
   0  15   3        6.94        3.94      1.69 o
   1  15   3      347.78      345.14      5.87 o
   2  15   3       15.86       14.61      1.78 o
   3  15   3       72.41       76.11      2.58 o
   4  15   3        0.07       -0.92      2.41 o
   5  15   3        6.22        5.38      3.70 o
  -5  16   3        3.51       -0.46      4.04 o
  -4  16   3        1.81        3.75      2.32 o
  -3  16   3       57.93       49.14      2.80 o
  -2  16   3       52.27       43.33      2.48 o
  -1  16   3       24.72       26.25      1.86 o
   0  16   3      298.36      301.73      4.72 o
   1  16   3        9.49        8.14      2.38 o
   2  16   3      127.16      102.13      3.73 o
   3  16   3       22.56       25.93      2.77 o
   4  16   3      409.26      445.36      9.07 o
   5  16   3       47.09       54.66      5.28 o
  -5  17   3       35.41       39.31      4.70 o
  -4  17   3        3.61        2.15      2.47 o
  -3  17   3        4.99        3.99      2.33 o
  -2  17   3       18.61       16.67      2.26 o
  -1  17   3       55.33       59.24      2.77 o
   0  17   3      304.87      316.32      4.23 o
   1  17   3        0.87       -0.18      2.20 o
   2  17   3       56.03       50.70      3.19 o
   3  17   3       89.43       85.53      5.19 o
   4  17   3       10.08       13.41      4.43 o
  -4  18   3        4.95        7.24      2.47 o
  -3  18   3        6.98        6.41      2.49 o
  -2  18   3       25.89       21.76      2.40 o
  -1  18   3        0.58        2.67      2.19 o
   0  18   3      128.55      116.53      3.08 o
   1  18   3       18.02       17.16      2.52 o
   2  18   3       30.60       23.36      3.03 o
   3  18   3        4.87        3.46      3.94 o
  -3  19   3       20.64       25.83      2.95 o
  -2  19   3       14.26       14.77      2.67 o
  -1  19   3        5.88        3.96      2.36 o
   0  19   3        5.02        3.81      2.52 o
   1  19   3       12.77       17.17      2.69 o
   2  19   3        0.45        1.83      2.52 o
   3  19   3       14.10       13.79      4.20 o
  -2  20   3        4.18        2.05      2.51 o
  -1  20   3        0.00       -0.08      2.90 o
   0  20   3       17.58       15.59      3.14 o
   1  20   3       38.43       40.45      3.63 o
  -9   0   4       15.09       11.67      3.67 o
  -8   0   4       58.88       59.29      4.10 o
  -7   0   4      707.01      668.47     11.39 o
  -6   0   4     1260.26     1246.77     15.77 o
  -5   0   4       77.97       65.80      3.11 o
  -4   0   4     1093.28     1113.79      7.17 o
  -3   0   4        4.29        7.79      1.92 o
  -2   0   4      566.96      519.86      5.36 o
  -1   0   4     2006.13     1942.11     13.46 o
   0   0   4     1134.79     1164.67     10.76 o
   1   0   4      845.48      911.34     17.06 o
   2   0   4      870.69      941.33      8.34 o
   3   0   4      181.52      196.73      3.43 o
   4   0   4        3.93        3.32      1.46 o
   5   0   4      185.07      174.18      2.94 o
   6   0   4     1037.16     1054.22     23.97 o
   7   0   4      332.48      342.29     15.02 o
   8   0   4       60.31       67.19      5.67 o
  -9   1   4        5.22        5.64      2.78 o
  -8   1   4       11.45        8.34      1.84 o
  -7   1   4       42.35       41.36      2.04 o
  -6   1   4        1.74        0.97      1.75 o
  -5   1   4      803.52      822.22      9.45 o
  -4   1   4        2.22        4.61      1.49 o
  -3   1   4       63.61       52.57      1.71 o
  -2   1   4      644.32      651.70      4.78 o
  -1   1   4      176.88      146.98      2.18 o
   0   1   4       27.18       24.22      1.12 o
   1   1   4      171.86      172.90      2.58 o
   2   1   4        2.38        1.70      1.17 o
   3   1   4      100.27      117.14      1.98 o
   4   1   4      287.65      289.77      4.44 o
   5   1   4       45.84       46.57      1.64 o
   6   1   4       16.71       19.38      2.83 o
   7   1   4       27.82       24.13      3.20 o
   8   1   4      134.81      152.03      5.43 o
  -9   2   4        0.78        4.50      2.75 o
  -8   2   4       14.88       21.22      2.19 o
  -7   2   4       85.97       90.79      2.37 o
  -6   2   4      221.66      227.71      3.22 o
  -5   2   4      385.37      411.37      6.38 o
  -4   2   4      178.56      200.46      2.78 o
  -3   2   4      786.42      821.25      5.86 o
  -2   2   4       39.27       55.16      1.88 o
  -1   2   4        6.42        7.06      1.16 o
   0   2   4      366.25      376.11      2.37 o
   1   2   4     2220.96     2270.91      6.90 o
   2   2   4     1976.50     2080.93      8.87 o
   3   2   4        0.44        0.19      0.99 o
   4   2   4       96.37       96.05      1.64 o
   5   2   4        9.36       10.23      1.28 o
   6   2   4        5.79        3.30      2.40 o
   7   2   4       74.50       68.43      3.49 o
   8   2   4        0.14        1.82      2.62 o
  -9   3   4       38.30       45.14      3.65 o
  -8   3   4       45.28       44.29      3.45 o
  -7   3   4      189.44      184.51      2.91 o
  -6   3   4       29.19       24.07      1.63 o
  -5   3   4      166.48      178.95      2.60 o
  -4   3   4      266.96      267.31      2.54 o
  -3   3   4      252.71      253.71      4.11 o
  -2   3   4     1143.94     1251.62      5.70 o
  -1   3   4      226.81      208.36      2.59 o
   0   3   4        7.13        3.95      0.98 o
   1   3   4     2454.78     2549.49      9.35 o
   2   3   4        8.67       11.09      1.35 o
   3   3   4      654.75      704.92      6.70 o
   4   3   4       30.69       29.56      1.33 o
   5   3   4        6.22        7.13      1.39 o
   6   3   4        0.07        0.78      1.62 o
   7   3   4        0.18        1.07      2.42 o
   8   3   4        1.77        1.11      2.63 o
  -8   4   4        1.10        0.03      2.30 o
  -7   4   4        0.95        2.02      1.37 o
  -6   4   4       28.64       29.48      1.64 o
  -5   4   4      109.05      107.14      2.04 o
  -4   4   4        8.51        8.70      1.42 o
  -3   4   4      219.39      235.33      2.59 o
  -2   4   4       28.60       25.67      1.73 o
  -1   4   4       31.23       34.18      1.50 o
   0   4   4      885.68      936.27      4.91 o
   1   4   4      931.56      989.81      4.46 o
   2   4   4       13.05       15.16      1.38 o
   3   4   4      198.05      207.98      2.67 o
   4   4   4      152.63      144.98      2.61 o
   5   4   4      390.24      377.66      4.60 o
   6   4   4        8.88       12.40      1.77 o
   7   4   4        2.01        3.88      2.89 o
  -8   5   4       12.26        9.49      2.49 o
  -7   5   4        3.89        3.53      1.50 o
  -6   5   4       33.60       26.69      1.59 o
  -5   5   4       47.55       55.47      2.00 o
  -4   5   4      229.39      252.97      2.86 o
  -3   5   4      118.11      143.83      2.19 o
  -2   5   4      478.94      495.11      3.86 o
  -1   5   4       97.88       94.21      1.93 o
   0   5   4     2079.02     2219.73     13.36 o
   1   5   4        6.68        9.09      1.21 o
   2   5   4      554.51      572.02      4.13 o
   3   5   4      211.89      207.09      2.76 o
   4   5   4        0.22        1.03      1.83 o
   5   5   4       13.56       12.12      2.17 o
   6   5   4       32.81       32.00      2.46 o
   7   5   4        8.66        9.85      2.64 o
  -8   6   4       14.12       14.59      2.59 o
  -7   6   4        6.71        6.60      2.33 o
  -6   6   4       33.14       43.77      1.88 o
  -5   6   4       23.39       20.29      1.84 o
  -4   6   4      541.73      551.79      7.39 o
  -3   6   4      388.33      420.67      3.01 o
  -2   6   4      818.95      798.44      3.67 o
  -1   6   4       47.24       46.14      1.82 o
   0   6   4     1908.94     1953.71     10.31 o
   1   6   4       17.57       23.31      1.34 o
   2   6   4       62.84       70.77      1.96 o
   3   6   4       38.45       36.47      1.73 o
   4   6   4      314.49      314.13      4.30 o
   5   6   4      228.06      213.13      4.01 o
   6   6   4       24.40       24.51      2.45 o
   7   6   4       65.22       56.19      3.19 o
  -8   7   4       17.32       20.65      2.76 o
  -7   7   4       18.79       24.39      2.58 o
  -6   7   4       92.26       85.05      2.20 o
  -5   7   4       72.58       80.19      2.25 o
  -4   7   4       37.67       39.14      1.72 o
  -3   7   4      836.98      867.46      4.57 o
  -2   7   4     1110.94     1116.30      4.44 o
  -1   7   4      135.51      138.87      2.18 o
   0   7   4      448.62      417.86      3.68 o
   1   7   4       37.95       35.35      1.87 o
   2   7   4      216.43      225.85      3.59 o
   3   7   4       20.36       20.57      2.00 o
   4   7   4      175.95      168.57      2.73 o
   5   7   4      165.14      167.10      4.61 o
   6   7   4        1.55        1.56      2.25 o
   7   7   4       12.61       14.86      3.32 o
  -8   8   4       22.76       20.89      2.74 o
  -7   8   4        2.66        2.54      2.21 o
  -6   8   4       30.61       35.86      2.07 o
  -5   8   4      168.16      154.95      2.53 o
  -4   8   4      106.85      122.85      2.73 o
  -3   8   4       62.48       64.58      3.02 o
  -2   8   4       12.72       11.05      0.72 o
  -1   8   4      543.94      549.66      3.94 o
   0   8   4      140.27      134.51      2.70 o
   1   8   4      914.97      981.29      6.71 o
   2   8   4        5.76        5.16      1.69 o
   3   8   4       47.08       50.96      2.05 o
   4   8   4      154.05      151.39      3.39 o
   5   8   4      137.27      141.79      5.24 o
   6   8   4       25.31       25.30      2.68 o
   7   8   4        0.75       -0.42      3.63 o
  -8   9   4        0.19        1.53      3.34 o
  -7   9   4       29.09       28.24      2.59 o
  -6   9   4       31.73       39.98      2.08 o
  -5   9   4       55.91       52.31      2.13 o
  -4   9   4       14.73       10.47      1.43 o
  -3   9   4       30.86       32.40      2.70 o
  -2   9   4     1654.65     1735.94     15.43 o
  -1   9   4       60.05       44.64      1.23 o
   0   9   4      848.65      890.08      6.89 o
   1   9   4        8.44        9.27      1.62 o
   2   9   4       30.08       29.66      1.68 o
   3   9   4       87.65       85.76      2.44 o
   4   9   4       51.97       51.47      3.37 o
   5   9   4      143.78      150.21      3.90 o
   6   9   4       99.52      101.03      3.70 o
   7   9   4      115.06      128.76      4.03 o
  -8  10   4       19.52       27.88      3.79 o
  -7  10   4        0.45        1.13      2.20 o
  -6  10   4       13.07       15.03      1.94 o
  -5  10   4       16.52       16.12      1.79 o
  -4  10   4        9.67        8.88      1.61 o
  -3  10   4      842.40      832.48      6.42 o
  -2  10   4        0.04        0.33      0.78 o
  -1  10   4     1556.74     1476.79      6.06 o
   0  10   4       29.11       30.34      1.37 o
   1  10   4       19.55       17.15      1.68 o
   2  10   4       15.75       16.55      1.63 o
   3  10   4       34.65       32.76      2.10 o
   4  10   4       17.02       19.31      3.15 o
   5  10   4      342.78      346.90      6.45 o
   6  10   4       41.62       40.83      3.05 o
  -7  11   4        3.34        1.49      3.10 o
  -6  11   4        2.45        3.80      1.73 o
  -5  11   4       94.34       89.74      2.72 o
  -4  11   4        2.32        2.19      2.38 o
  -3  11   4       61.37       56.10      1.70 o
  -2  11   4        0.36        1.04      0.97 o
  -1  11   4      214.05      206.99      2.69 o
   0  11   4        2.17       -0.56      1.74 o
   1  11   4       82.81       80.25      1.84 o
   2  11   4       33.81       32.10      1.28 o
   3  11   4      347.52      357.10      7.86 o
   4  11   4       49.24       47.29      3.53 o
   5  11   4       98.68       92.09      4.43 o
   6  11   4       24.89       25.13      3.08 o
  -7  12   4        0.22        1.36      2.97 o
  -6  12   4       46.49       48.01      2.84 o
  -5  12   4       23.16       17.85      2.58 o
  -4  12   4        0.00        0.01      2.28 o
  -3  12   4      268.20      254.52      4.81 o
  -2  12   4      438.06      419.09      3.98 o
  -1  12   4      544.18      537.25      4.12 o
   0  12   4       43.25       47.05      2.29 o
   1  12   4      101.12      101.51      2.01 o
   2  12   4      300.70      288.71      3.92 o
   3  12   4       15.19       11.21      1.74 o
   4  12   4      146.64      153.73      4.95 o
   5  12   4       22.13       26.00      3.34 o
   6  12   4        1.65        1.13      2.38 o
  -7  13   4       22.74       26.58      3.63 o
  -6  13   4        8.76       11.74      2.48 o
  -5  13   4       44.22       54.07      3.37 o
  -4  13   4        9.44        6.53      2.44 o
  -3  13   4       13.66       11.69      2.17 o
  -2  13   4      473.70      447.66      3.83 o
  -1  13   4      146.15      149.34      2.95 o
   0  13   4      216.57      194.60      3.15 o
   1  13   4      136.36      117.65      4.39 o
   2  13   4      122.69      123.52      2.98 o
   3  13   4      247.84      258.61      4.03 o
   4  13   4        8.72        6.46      3.11 o
   5  13   4       16.71       17.33      3.55 o
   6  13   4       23.30       22.52      3.01 o
  -6  14   4        2.85        0.35      3.61 o
  -5  14   4        1.98        2.45      2.67 o
  -4  14   4       25.00       19.96      2.83 o
  -3  14   4        0.07        2.60      2.09 o
  -2  14   4      316.17      299.10      4.19 o
  -1  14   4        5.86        6.94      1.63 o
   0  14   4      329.77      303.24      3.90 o
   1  14   4       61.23       59.86      2.99 o
   2  14   4        0.14        0.74      1.70 o
   3  14   4       50.70       44.26      2.28 o
   4  14   4       24.49       25.20      2.64 o
   5  14   4       73.69       69.07      4.35 o
  -6  15   4       26.15       23.19      5.45 o
  -5  15   4        3.00        4.85      2.53 o
  -4  15   4       14.16        9.35      2.72 o
  -3  15   4       12.22       13.69      2.43 o
  -2  15   4       56.69       49.41      2.54 o
  -1  15   4       19.89       19.22      1.84 o
   0  15   4      229.62      216.18      3.55 o
   1  15   4        6.51        5.72      2.45 o
   2  15   4        1.52        0.12      1.78 o
   3  15   4       52.55       48.76      2.46 o
   4  15   4       19.32       20.98      2.76 o
   5  15   4        0.01        3.38      3.20 o
  -5  16   4        0.41       -0.04      3.64 o
  -4  16   4        7.36        3.17      2.29 o
  -3  16   4      120.23      116.92      3.65 o
  -2  16   4       51.02       49.77      2.60 o
  -1  16   4        3.81        2.27      2.08 o
   0  16   4       62.73       58.20      2.49 o
   1  16   4        2.73        3.21      2.47 o
   2  16   4      144.57      139.66      3.30 o
   3  16   4       90.64       95.52      3.73 o
   4  16   4       51.33       50.24      4.98 o
  -5  17   4        0.60        0.18      4.01 o
  -4  17   4        2.31        7.53      2.49 o
  -3  17   4       58.42       64.70      3.15 o
  -2  17   4       17.68       17.95      2.18 o
  -1  17   4        6.44        4.19      2.07 o
   0  17   4       83.03       80.79      2.77 o
   1  17   4      236.59      235.49      4.46 o
   2  17   4        0.52        0.75      2.53 o
   3  17   4       14.67       12.80      4.00 o
   4  17   4       26.80       28.92      6.58 o
  -4  18   4        0.27        1.36      3.19 o
  -3  18   4       81.80       94.21      3.54 o
  -2  18   4        0.11       -1.19      2.27 o
  -1  18   4        0.06        0.09      2.06 o
   0  18   4       17.12       14.01      2.48 o
   1  18   4        7.45        8.31      2.45 o
   2  18   4        0.26       -0.30      2.60 o
   3  18   4        8.81       10.46      3.90 o
  -3  19   4        2.60        5.36      2.65 o
  -2  19   4        0.35        0.83      2.32 o
  -1  19   4        2.78        4.14      2.77 o
   0  19   4       17.08       20.65      2.76 o
   1  19   4        0.09        0.58      2.40 o
   2  19   4       20.21       34.85      3.13 o
  -1  20   4       86.12      106.62      4.01 o
   0  20   4        2.72        5.55      3.02 o
  -8   1   5        2.88       -0.01      2.44 o
  -7   1   5       65.95       67.08      2.24 o
  -6   1   5       44.75       42.26      2.16 o
  -5   1   5      297.47      289.18      3.31 o
  -4   1   5      518.99      506.86      4.30 o
  -3   1   5      418.16      411.32      4.43 o
  -2   1   5        0.64        1.93      2.19 o
  -1   1   5       80.40       73.87      3.37 o
   0   1   5      190.20      196.29      2.37 o
   1   1   5      206.66      247.28      2.58 o
   2   1   5      231.44      236.55      2.88 o
   3   1   5      214.62      249.88      3.01 o
   4   1   5       86.89       88.58      2.08 o
   5   1   5      434.31      446.04      5.46 o
   6   1   5       68.82       65.37      3.27 o
   7   1   5        0.08        2.28      2.69 o
  -8   2   5        1.12        1.38      1.96 o
  -7   2   5       72.82       64.70      2.20 o
  -6   2   5       65.21       57.66      2.01 o
  -5   2   5      131.63      133.35      2.58 o
  -4   2   5       58.31       45.21      1.83 o
  -3   2   5       20.69       19.98      1.71 o
  -2   2   5      239.82      221.65      2.58 o
  -1   2   5       27.80       26.20      1.30 o
   0   2   5      575.24      626.55      5.10 o
   1   2   5      470.95      515.40      3.51 o
   2   2   5      290.77      336.39      4.33 o
   3   2   5        0.75        1.21      1.45 o
   4   2   5      112.62      105.31      2.23 o
   5   2   5       83.25       75.67      2.76 o
   6   2   5      411.56      430.19      7.10 o
   7   2   5        1.67       -0.12      2.85 o
  -8   3   5       30.23       30.42      2.65 o
  -7   3   5       11.65       10.81      1.69 o
  -6   3   5        8.29       10.48      1.55 o
  -5   3   5        0.04        0.94      1.34 o
  -4   3   5       59.08       53.82      2.29 o
  -3   3   5      260.27      263.64      4.83 o
  -2   3   5      350.22      358.64      4.61 o
  -1   3   5      317.32      335.94      2.67 o
   0   3   5      289.09      279.47      3.58 o
   1   3   5       34.95       37.43      1.47 o
   2   3   5        1.46        3.35      1.37 o
   3   3   5       47.68       41.06      1.55 o
   4   3   5       22.35       21.23      1.33 o
   5   3   5      219.88      225.99      3.74 o
   6   3   5       35.25       44.52      3.59 o
   7   3   5       36.68       39.16      3.25 o
  -8   4   5      114.84      121.93      3.20 o
  -7   4   5        2.11        4.52      1.57 o
  -6   4   5        1.19        0.66      1.47 o
  -5   4   5        0.57        1.15      1.47 o
  -4   4   5       19.80       22.54      1.48 o
  -3   4   5       58.35       48.25      1.32 o
  -2   4   5       33.94       32.06      2.39 o
  -1   4   5       13.33       19.92      2.42 o
   0   4   5        4.64        7.98      1.05 o
   1   4   5        0.48        1.59      1.11 o
   2   4   5      493.67      524.54      3.76 o
   3   4   5      128.01      118.28      2.15 o
   4   4   5       15.62       19.40      1.41 o
   5   4   5      234.05      214.07      3.22 o
   6   4   5        5.04        4.23      2.05 o
   7   4   5       11.01        8.77      2.93 o
  -8   5   5      187.00      205.02      3.87 o
  -7   5   5        2.35        2.58      1.80 o
  -6   5   5      702.08      699.97      5.32 o
  -5   5   5       31.12       30.78      1.83 o
  -4   5   5      462.98      463.89      4.33 o
  -3   5   5       11.82       11.36      0.78 o
  -2   5   5     1192.49     1248.80      6.59 o
  -1   5   5      265.16      266.69     10.75 o
   0   5   5      260.24      256.47      2.22 o
   1   5   5      209.48      165.46      2.32 o
   2   5   5        7.41        3.05      1.47 o
   3   5   5       58.39       53.50      1.99 o
   4   5   5     1028.73     1011.69      7.71 o
   5   5   5      263.97      258.45      4.10 o
   6   5   5       58.88       60.14      2.87 o
   7   5   5      148.30      155.01      4.41 o
  -8   6   5        0.02        0.16      2.52 o
  -7   6   5       27.87       22.42      2.02 o
  -6   6   5       34.66       38.78      2.13 o
  -5   6   5      179.44      166.45      2.80 o
  -4   6   5      195.15      199.94      2.42 o
  -3   6   5       36.22       36.97      2.13 o
  -2   6   5       29.06       32.98      1.41 o
  -1   6   5        8.02        6.28      1.53 o
   0   6   5       21.85       22.55      1.14 o
   1   6   5      101.60      109.07      2.05 o
   2   6   5       61.95       56.13      2.01 o
   3   6   5       86.62       74.04      2.17 o
   4   6   5      211.75      197.38      2.87 o
   5   6   5       90.35       78.70      3.09 o
   6   6   5        3.89        5.28      2.34 o
   7   6   5        4.95        7.90      2.86 o
  -8   7   5       61.59       69.04      6.33 o
  -7   7   5       12.94       12.10      1.78 o
  -6   7   5       23.23       30.80      2.04 o
  -5   7   5       74.47       77.89      3.03 o
  -4   7   5      213.17      202.96      3.77 o
  -3   7   5       25.56       29.63      2.08 o
  -2   7   5      317.44      325.51      3.10 o
  -1   7   5      745.06      779.71      5.44 o
   0   7   5     1908.93     2008.23     16.27 o
   1   7   5      167.94      159.74      2.28 o
   2   7   5       16.50       11.12      1.50 o
   3   7   5      441.10      431.33      4.26 o
   4   7   5        0.63       -0.31      2.17 o
   5   7   5        1.87        2.09      2.27 o
   6   7   5        6.70        5.85      2.46 o
   7   7   5        8.88        9.03      3.37 o
  -8   8   5        3.19        1.99      3.21 o
  -7   8   5       45.83       50.39      3.74 o
  -6   8   5      101.69      123.36      2.60 o
  -5   8   5        2.56        2.74      1.50 o
  -4   8   5       61.74       58.66      1.76 o
  -3   8   5      380.85      392.99      4.21 o
  -2   8   5       29.25       32.25      1.59 o
  -1   8   5        4.50        2.73      1.77 o
   0   8   5        4.79        8.42      1.03 o
   1   8   5      498.28      521.82      3.75 o
   2   8   5        3.44        3.33      1.44 o
   3   8   5        0.09        0.18      1.48 o
   4   8   5      198.97      209.81      4.11 o
   5   8   5      506.67      484.18      5.89 o
   6   8   5       12.24       11.15      2.53 o
  -8   9   5       29.28       28.88      3.71 o
  -7   9   5        0.12        0.34      3.02 o
  -6   9   5       97.50       88.03      2.88 o
  -5   9   5      269.66      249.87      3.28 o
  -4   9   5       27.79       23.04      1.39 o
  -3   9   5      713.49      738.82      6.82 o
  -2   9   5       13.96       12.44      1.64 o
  -1   9   5        0.34        0.43      1.92 o
   0   9   5        0.07        0.82      0.94 o
   1   9   5        2.92        1.60      1.14 o
   2   9   5      202.79      192.40      4.47 o
   3   9   5       67.02       61.73      2.61 o
   4   9   5       25.97       22.81      2.51 o
   5   9   5       62.53       69.11      3.19 o
   6   9   5        9.08        7.93      2.41 o
  -7  10   5       12.39       12.55      3.37 o
  -6  10   5       94.75       84.04      3.25 o
  -5  10   5       31.86       21.96      2.48 o
  -4  10   5       51.95       53.83      3.63 o
  -3  10   5        7.70        9.44      1.66 o
  -2  10   5      240.87      249.36      4.15 o
  -1  10   5       19.03       20.68      2.22 o
   0  10   5        3.57        1.93      1.35 o
   1  10   5       23.09       25.20      1.78 o
   2  10   5       21.84       19.99      2.25 o
   3  10   5       52.28       49.91      2.05 o
   4  10   5        3.83        4.11      2.27 o
   5  10   5       25.58       27.95      2.87 o
   6  10   5        5.45        5.95      2.72 o
  -7  11   5       31.77       34.79      3.81 o
  -6  11   5        0.11        1.45      2.26 o
  -5  11   5        0.71        0.57      2.36 o
  -4  11   5       34.63       34.39      2.93 o
  -3  11   5       68.84       65.88      1.97 o
  -2  11   5      251.83      243.40      3.47 o
  -1  11   5        2.37        1.85      1.89 o
   0  11   5       76.45       72.72      2.96 o
   1  11   5        5.69        7.42      1.34 o
   2  11   5        3.04        3.91      1.81 o
   3  11   5      149.14      148.62      3.02 o
   4  11   5       38.69       40.34      2.76 o
   5  11   5       22.25       21.86      2.79 o
   6  11   5       15.93       16.75      2.72 o
  -7  12   5        3.56        2.19      3.59 o
  -6  12   5        0.06        2.01      2.74 o
  -5  12   5        0.42        0.95      2.70 o
  -4  12   5        2.10        2.62      2.55 o
  -3  12   5       30.50       27.24      2.28 o
  -2  12   5       98.11       94.78      2.24 o
  -1  12   5       33.47       26.97      2.00 o
   0  12   5       20.52       15.05      2.33 o
   1  12   5      162.81      149.81      3.01 o
   2  12   5      164.06      167.90      3.40 o
   3  12   5       20.34       15.52      1.85 o
   4  12   5        6.61        6.72      2.46 o
   5  12   5       45.20       45.93      3.19 o
  -6  13   5        9.28        3.23      2.90 o
  -5  13   5      104.57       99.54      3.95 o
  -4  13   5       27.24       30.60      2.53 o
  -3  13   5      440.50      427.26      5.24 o
  -2  13   5        1.57        1.85      1.50 o
  -1  13   5      541.35      554.67      4.96 o
   0  13   5      210.48      209.01      4.29 o
   1  13   5       14.33       15.47      1.99 o
   2  13   5       54.59       55.08      2.42 o
   3  13   5       22.43       19.61      1.99 o
   4  13   5       12.79       17.40      2.62 o
   5  13   5       61.19       60.93      3.39 o
  -6  14   5        3.55        3.41      2.71 o
  -5  14   5       23.18       23.12      3.17 o
  -4  14   5        0.37        0.19      2.78 o
  -3  14   5      113.75      107.16      3.37 o
  -2  14   5      225.34      240.12      3.85 o
  -1  14   5       12.55       11.74      1.93 o
   0  14   5       43.71       46.60      2.66 o
   1  14   5       46.20       44.09      2.40 o
   2  14   5      100.83       81.20      2.80 o
   3  14   5       56.13       61.31      3.39 o
   4  14   5        4.55        3.91      2.40 o
   5  14   5       21.95       20.75      3.02 o
  -5  15   5        2.41        6.17      2.92 o
  -4  15   5      101.91       93.54      3.35 o
  -3  15   5        2.22        3.36      2.22 o
  -2  15   5      169.43      161.28      3.53 o
  -1  15   5       51.02       49.41      2.31 o
   0  15   5        6.99        7.58      2.22 o
   1  15   5        5.11        0.09      2.56 o
   2  15   5        3.50        3.00      1.81 o
   3  15   5       24.09       20.74      2.94 o
   4  15   5        0.75        1.99      2.83 o
  -5  16   5        0.00       -0.10      2.79 o
  -4  16   5        2.99        0.63      2.45 o
  -3  16   5       32.11       23.76      2.69 o
  -2  16   5      246.73      254.51      4.26 o
  -1  16   5        0.01       -1.64      2.35 o
   0  16   5       14.59       17.06      2.44 o
   1  16   5      149.92      145.01      4.29 o
   2  16   5        0.01       -0.24      1.83 o
   3  16   5       23.95       20.26      2.76 o
   4  16   5       14.25       17.83      3.00 o
  -4  17   5       18.49       15.38      2.68 o
  -3  17   5        3.94        3.97      2.44 o
  -2  17   5        1.73        2.11      2.15 o
  -1  17   5       24.31       24.91      2.78 o
   0  17   5       80.61       81.66      3.23 o
   1  17   5        2.50        2.32      2.34 o
   2  17   5       63.97       59.64      3.30 o
   3  17   5       18.78       20.46      4.22 o
  -3  18   5       12.58       15.24      2.81 o
  -2  18   5        7.16        4.30      2.44 o
  -1  18   5        2.82        6.38      2.61 o
   0  18   5       38.63       34.97      4.05 o
   1  18   5       81.29       89.54      3.53 o
   2  18   5        0.12        3.19      2.44 o
  -2  19   5        2.32        1.08      2.35 o
  -1  19   5        0.99        1.97      2.46 o
   0  19   5       39.19       32.67      3.57 o
   1  19   5       18.37       14.91      2.58 o
  -8   0   6       75.22       63.17      3.11 o
  -7   0   6       97.55       89.07      3.75 o
  -6   0   6        0.62        2.85      2.57 o
  -5   0   6       39.79       40.84      2.93 o
  -4   0   6      582.22      564.15      5.48 o
  -3   0   6       33.74       35.37      3.98 o
  -2   0   6      115.46      113.14      5.24 o
  -1   0   6        4.51        5.90      2.49 o
   0   0   6      655.48      662.20      9.98 o
   1   0   6        0.04        1.31      1.80 o
   2   0   6      103.90      130.19      3.63 o
   3   0   6     2121.77     2038.40     12.02 o
   4   0   6      682.75      711.78      7.38 o
   5   0   6        2.54        0.98      5.62 o
   6   0   6      435.73      451.43     12.71 o
   7   0   6        3.35        3.65      3.77 o
  -8   1   6       35.10       37.02      2.12 o
  -7   1   6      196.26      183.75      3.00 o
  -6   1   6       36.89       39.61      2.12 o
  -5   1   6        4.27        3.79      1.78 o
  -4   1   6        1.21        2.06      1.90 o
  -3   1   6       14.53       11.91      2.81 o
  -2   1   6       90.94       82.21      3.41 o
  -1   1   6        5.22        4.38      1.89 o
   0   1   6      155.64      146.33      2.27 o
   1   1   6        2.45        4.43      1.30 o
   2   1   6      350.95      344.83      3.72 o
   3   1   6      457.30      437.46      4.24 o
   4   1   6        5.41        8.17      1.62 o
   5   1   6       41.58       46.07      4.11 o
   6   1   6       96.42       93.42      4.61 o
   7   1   6       55.25       59.09      3.66 o
  -8   2   6      107.11      122.62      3.06 o
  -7   2   6        0.29        1.44      1.61 o
  -6   2   6        6.87        9.55      1.85 o
  -5   2   6       45.79       48.01      2.41 o
  -4   2   6       24.14       31.46      2.07 o
  -3   2   6        7.18        6.02      2.16 o
  -2   2   6      121.53      118.53      3.79 o
  -1   2   6       18.70       18.20      2.69 o
   0   2   6       47.07       45.67      1.65 o
   1   2   6      263.70      275.03      2.75 o
   2   2   6      774.86      788.86      5.31 o
   3   2   6      125.18      129.43      2.67 o
   4   2   6       15.50       22.42      1.75 o
   5   2   6       83.73       83.36      3.11 o
   6   2   6        0.57        0.87      3.28 o
   7   2   6       15.67       17.87      3.20 o
  -8   3   6       30.27       27.33      2.65 o
  -7   3   6       19.82       23.59      1.83 o
  -6   3   6      244.79      235.16      3.30 o
  -5   3   6      150.58      151.66      2.61 o
  -4   3   6      182.55      174.32      3.05 o
  -3   3   6       87.75       84.07      2.59 o
  -2   3   6      668.67      621.24     11.77 o
  -1   3   6      458.81      437.18     10.33 o
   0   3   6       10.07        3.98      1.21 o
   1   3   6       26.05       29.14      1.64 o
   2   3   6      274.25      279.10      3.43 o
   3   3   6       43.16       35.80      1.93 o
   4   3   6      117.25      118.03      2.72 o
   5   3   6       37.86       34.10      2.58 o
   6   3   6        0.17        1.63      2.95 o
   7   3   6        0.10        1.83      2.87 o
  -8   4   6       41.99       48.70      3.00 o
  -7   4   6       54.64       51.10      2.24 o
  -6   4   6       37.79       32.28      1.98 o
  -5   4   6       52.36       41.42      1.83 o
  -4   4   6      102.63       96.08      1.93 o
  -3   4   6      226.62      217.55      6.49 o
  -2   4   6      141.48      142.02      4.99 o
  -1   4   6      260.42      240.88      7.98 o
   0   4   6       96.04      102.64      1.90 o
   1   4   6       27.44       18.62      1.35 o
   2   4   6       33.94       36.69      1.90 o
   3   4   6       15.08       17.62      1.80 o
   4   4   6      986.41     1025.92      6.37 o
   5   4   6      209.09      201.46      6.59 o
   6   4   6       38.22       43.35      4.66 o
  -8   5   6        2.05        4.95      3.27 o
  -7   5   6       11.59       13.14      1.95 o
  -6   5   6      142.92      126.78      2.68 o
  -5   5   6        1.84        5.25      1.44 o
  -4   5   6       24.85       23.34      1.31 o
  -3   5   6       34.43       35.67      1.22 o
  -2   5   6       36.66       37.68      2.10 o
  -1   5   6      160.98      184.97      4.62 o
   0   5   6        7.73        4.22      1.13 o
   1   5   6       20.81       19.35      1.38 o
   2   5   6       55.09       53.32      1.76 o
   3   5   6      474.13      456.03      4.03 o
   4   5   6       16.49       14.51      1.61 o
   5   5   6        4.44        3.50      1.79 o
   6   5   6        4.29        4.13      3.17 o
  -8   6   6      119.28      119.83      3.96 o
  -7   6   6        0.86        2.22      2.20 o
  -6   6   6       67.84       77.40      2.97 o
  -5   6   6       18.50       20.66      1.57 o
  -4   6   6       42.06       44.56      1.32 o
  -3   6   6       16.87       17.69      1.27 o
  -2   6   6      287.10      272.10      3.57 o
  -1   6   6       85.84       79.03      3.57 o
   0   6   6       78.42       84.97      1.73 o
   1   6   6      460.44      448.18      4.85 o
   2   6   6        3.22        3.84      1.38 o
   3   6   6      109.54      114.17      2.45 o
   4   6   6        2.01        3.25      1.47 o
   5   6   6      393.85      371.76      4.52 o
   6   6   6       25.49       20.88      2.59 o
  -8   7   6       13.51       20.80      2.86 o
  -7   7   6       15.64       19.81      2.56 o
  -6   7   6       98.18       89.52      3.47 o
  -5   7   6        0.05        1.47      2.14 o
  -4   7   6       31.01       29.72      2.35 o
  -3   7   6       10.65       11.13      1.39 o
  -2   7   6      689.83      682.37      7.75 o
  -1   7   6      101.48      103.23      2.98 o
   0   7   6      130.30      124.76      1.83 o
   1   7   6       25.84       32.71      1.61 o
   2   7   6       12.76       12.22      1.66 o
   3   7   6       37.73       40.69      2.16 o
   4   7   6      577.44      553.36      9.30 o
   5   7   6        1.19        2.30      1.92 o
   6   7   6        5.41        3.44      2.25 o
  -7   8   6       35.24       38.55      2.53 o
  -6   8   6       38.68       36.92      2.79 o
  -5   8   6       87.10       75.63      3.06 o
  -4   8   6       42.50       44.72      2.63 o
  -3   8   6      280.77      278.43      4.71 o
  -2   8   6      166.29      162.46      3.29 o
  -1   8   6       19.64       19.52      1.98 o
   0   8   6        7.97        4.93      0.97 o
   1   8   6       31.22       31.86      1.56 o
   2   8   6       57.21       50.57      2.01 o
   3   8   6      167.58      172.71      3.25 o
   4   8   6      171.68      167.52      3.93 o
   5   8   6      174.30      182.00      4.28 o
   6   8   6       20.91       15.53      2.66 o
  -7   9   6        0.98        1.68      2.25 o
  -6   9   6       68.45       75.35      3.52 o
  -5   9   6      415.16      420.62      5.30 o
  -4   9   6        0.02        1.08      2.10 o
  -3   9   6      290.78      281.65      3.18 o
  -2   9   6      162.69      155.54      3.47 o
  -1   9   6      168.57      167.34      3.77 o
   0   9   6       62.37       58.11      1.51 o
   1   9   6      434.75      404.24      3.64 o
   2   9   6       21.80       25.60      1.85 o
   3   9   6       11.38        8.81      1.61 o
   4   9   6       27.33       29.85      2.64 o
   5   9   6        0.48        0.32      2.43 o
   6   9   6       19.81       22.60      2.87 o
  -7  10   6       39.76       42.25      3.94 o
  -6  10   6       23.70       33.92      2.80 o
  -5  10   6       72.77       69.42      3.18 o
  -4  10   6       11.84        8.75      1.66 o
  -3  10   6      507.46      498.85      4.35 o
  -2  10   6      390.40      371.37      4.31 o
  -1  10   6      137.90      124.86      3.59 o
   0  10   6       12.50       14.14      1.17 o
   1  10   6        7.21        7.17      1.33 o
   2  10   6       37.91       39.94      2.57 o
   3  10   6       75.10       69.77      2.64 o
   4  10   6       22.91       19.46      2.59 o
   5  10   6        8.95        3.92      2.54 o
  -7  11   6        0.15        0.20      4.19 o
  -6  11   6       18.99       13.08      2.80 o
  -5  11   6       87.89       75.47      2.82 o
  -4  11   6      149.94      156.60      2.88 o
  -3  11   6       53.22       53.46      3.45 o
  -2  11   6       27.36       27.19      2.45 o
  -1  11   6      282.32      273.27      5.53 o
   0  11   6      207.32      204.49      5.35 o
   1  11   6      208.00      193.07      2.75 o
   2  11   6       27.81       32.42      1.85 o
   3  11   6       65.14       61.68      2.13 o
   4  11   6        2.15        2.20      2.48 o
   5  11   6       15.21       13.25      2.74 o
  -6  12   6       70.71       70.22      5.21 o
  -5  12   6       17.55       20.34      2.86 o
  -4  12   6      168.84      179.87      3.47 o
  -3  12   6        9.32       15.80      2.19 o
  -2  12   6      717.84      724.55     10.12 o
  -1  12   6        0.15        1.41      2.49 o
   0  12   6      136.06      138.02      3.98 o
   1  12   6       42.66       41.81      1.90 o
   2  12   6        8.29        8.52      1.36 o
   3  12   6        5.12        5.31      2.07 o
   4  12   6        1.18        0.49      2.04 o
   5  12   6       23.54       27.54      2.99 o
  -6  13   6       16.20       20.24      3.06 o
  -5  13   6        8.37       11.03      2.34 o
  -4  13   6       70.75       63.37      3.00 o
  -3  13   6        7.82        7.31      1.99 o
  -2  13   6       71.55       79.62      2.60 o
  -1  13   6       20.66       16.40      2.10 o
   0  13   6        1.87        2.21      2.40 o
   1  13   6       13.61       14.53      2.12 o
   2  13   6       18.83       16.91      2.08 o
   3  13   6       25.52       25.16      2.42 o
   4  13   6       11.95       17.46      2.38 o
  -5  14   6        9.99        7.02      2.30 o
  -4  14   6        5.26        7.93      2.28 o
  -3  14   6        2.77        4.76      2.24 o
  -2  14   6       24.14       28.07      2.76 o
  -1  14   6       28.08       20.56      2.08 o
   0  14   6       95.97       78.81      3.02 o
   1  14   6       22.95       24.29      2.28 o
   2  14   6        0.29        0.70      1.91 o
   3  14   6       38.46       32.28      3.30 o
   4  14   6        0.00        1.71      2.23 o
  -5  15   6       11.13        9.06      3.27 o
  -4  15   6       28.76       32.52      2.71 o
  -3  15   6        5.51        7.93      2.50 o
  -2  15   6       27.58       29.72      2.74 o
  -1  15   6      114.05      113.42      3.06 o
   0  15   6       21.04       18.66      2.43 o
   1  15   6        0.34       -0.88      2.42 o
   2  15   6        0.32        1.02      1.91 o
   3  15   6        3.56        1.68      2.39 o
  -4  16   6       47.88       42.78      4.46 o
  -3  16   6        9.60        7.80      2.49 o
  -2  16   6        1.26        1.01      2.45 o
  -1  16   6       69.71       65.46      3.95 o
   0  16   6       10.29       12.06      2.42 o
   1  16   6       52.17       54.05      3.30 o
   2  16   6       27.94       22.41      2.37 o
   3  16   6        5.23        3.13      2.64 o
  -3  17   6       10.15        8.71      2.48 o
  -2  17   6       31.62       40.01      3.28 o
  -1  17   6       63.80       72.08      3.91 o
   0  17   6       92.86      107.56      3.71 o
   1  17   6        8.36        9.98      2.43 o
   2  17   6       33.21       36.05      3.16 o
  -2  18   6       11.10        9.55      2.84 o
  -1  18   6       19.68       25.16      3.15 o
   0  18   6       57.88       68.48      3.96 o
   1  18   6        2.48        4.55      2.31 o
  -8   1   7        0.33        0.83      1.78 o
  -7   1   7        2.01        1.83      2.00 o
  -6   1   7        5.19        4.24      2.03 o
  -5   1   7      194.76      187.76      3.46 o
  -4   1   7      172.07      164.26      4.14 o
  -3   1   7        2.72        2.85      3.05 o
  -2   1   7      408.46      423.46      6.75 o
  -1   1   7      360.44      359.75      8.94 o
   0   1   7       24.98       23.39      1.66 o
   1   1   7       11.69        9.56      1.52 o
   2   1   7        0.08        0.56      1.58 o
   3   1   7      186.55      177.81      3.24 o
   4   1   7       28.17       22.59      1.98 o
   5   1   7       11.03       13.16      4.13 o
   6   1   7        1.97        0.33      5.07 o
  -8   2   7        0.16       -0.20      1.97 o
  -7   2   7        8.25        9.03      1.85 o
  -6   2   7        0.41       -0.50      2.34 o
  -5   2   7       93.75       84.61      2.83 o
  -4   2   7      218.14      210.03      4.39 o
  -3   2   7      145.59      154.89      4.79 o
  -2   2   7        8.79       10.66      3.24 o
  -1   2   7        0.60        1.38      2.93 o
   0   2   7      101.81       92.46      2.14 o
   1   2   7      547.16      548.11      4.02 o
   2   2   7       48.72       36.07      1.92 o
   3   2   7        3.72        2.32      1.69 o
   4   2   7      477.91      492.40      4.89 o
   5   2   7       41.01       43.13      4.44 o
   6   2   7       24.74       28.77      4.44 o
  -8   3   7        0.70        4.18      2.37 o
  -7   3   7        9.73        8.76      2.24 o
  -6   3   7      101.13       98.03      2.51 o
  -5   3   7        0.54        0.94      2.20 o
  -4   3   7       19.69       14.68      2.41 o
  -3   3   7       43.61       37.73      3.50 o
  -2   3   7      157.27      146.71      5.32 o
  -1   3   7       81.41       86.91      3.92 o
   0   3   7      178.67      189.87      2.79 o
   1   3   7      234.86      239.33      2.88 o
   2   3   7      197.81      172.50      2.95 o
   3   3   7      355.20      332.32      4.09 o
   4   3   7       37.13       40.03      2.21 o
   5   3   7      114.86      117.96      5.32 o
   6   3   7        0.42        2.36      3.90 o
  -8   4   7       19.33       21.45      3.06 o
  -7   4   7       25.21       25.80      2.46 o
  -6   4   7        0.07        0.58      2.14 o
  -5   4   7       35.93       44.80      1.88 o
  -4   4   7      705.09      715.08      4.38 o
  -3   4   7       16.73       17.81      1.15 o
  -2   4   7       79.44       79.08      4.14 o
  -1   4   7        6.14        6.61      2.93 o
   0   4   7       66.70       63.74      1.87 o
   1   4   7       17.56       20.60      1.59 o
   2   4   7       96.36       90.56      2.40 o
   3   4   7      331.63      314.41      4.12 o
   4   4   7      168.23      148.12      3.12 o
   5   4   7        7.93       14.40      2.50 o
   6   4   7        0.10        0.56      3.72 o
  -8   5   7       18.39       20.34      3.24 o
  -7   5   7       19.80       22.72      2.54 o
  -6   5   7       65.83       60.28      2.83 o
  -5   5   7      779.99      788.80      6.85 o
  -4   5   7       19.24       19.28      2.44 o
  -3   5   7      155.68      150.07      4.99 o
  -2   5   7      785.14      793.79      6.11 o
  -1   5   7       54.59       51.13      3.58 o
   0   5   7       27.09       32.24      1.59 o
   1   5   7       50.31       48.52      1.80 o
   2   5   7       37.42       32.39      1.93 o
   3   5   7        7.90        6.33      1.83 o
   4   5   7      123.76      119.59      3.79 o
   5   5   7       24.07       22.77      2.66 o
   6   5   7       43.83       42.65      6.61 o
  -7   6   7        0.15       -0.01      2.25 o
  -6   6   7        2.38        1.60      2.29 o
  -5   6   7       56.15       49.21      2.85 o
  -4   6   7      160.91      164.03      3.55 o
  -3   6   7      228.11      230.82      4.89 o
  -2   6   7       62.44       65.13      2.56 o
  -1   6   7       64.36       75.33      3.91 o
   0   6   7        1.08        0.78      1.17 o
   1   6   7      136.01      138.84      2.58 o
   2   6   7       96.47       99.46      2.51 o
   3   6   7        6.53        7.71      1.84 o
   4   6   7        6.00        6.90      2.44 o
   5   6   7        9.04       14.02      2.42 o
   6   6   7        0.08       -0.91      4.30 o
  -7   7   7       32.46       34.05      2.70 o
  -6   7   7       40.16       33.50      2.80 o
  -5   7   7      105.71      108.26      3.35 o
  -4   7   7        3.58        5.68      2.19 o
  -3   7   7       54.21       57.51      3.39 o
  -2   7   7      101.84      106.92      3.15 o
  -1   7   7      176.47      170.60      4.12 o
   0   7   7      424.52      392.06      4.27 o
   1   7   7      447.00      450.66      4.03 o
   2   7   7      283.82      297.05      3.17 o
   3   7   7       39.62       41.58      1.90 o
   4   7   7        7.68        6.00      1.99 o
   5   7   7        7.58        7.95      2.37 o
  -7   8   7        7.46       11.17      2.41 o
  -6   8   7        0.76        1.44      2.52 o
  -5   8   7       84.29       90.72      3.29 o
  -4   8   7       41.13       44.26      2.65 o
  -3   8   7       85.43       91.35      3.99 o
  -2   8   7      143.55      140.95      3.65 o
  -1   8   7       80.51       75.98      3.04 o
   0   8   7      141.64      134.23      3.15 o
   1   8   7      330.38      336.96      4.15 o
   2   8   7       93.67       93.55      2.12 o
   3   8   7        3.50        6.35      1.60 o
   4   8   7        2.89        2.01      2.00 o
   5   8   7        0.07        0.34      2.04 o
  -7   9   7        2.82        3.39      2.45 o
  -6   9   7       85.42       90.65      3.49 o
  -5   9   7       10.49        8.72      2.50 o
  -4   9   7      160.08      150.09      3.43 o
  -3   9   7       20.01       21.85      3.08 o
  -2   9   7       61.66       60.53      2.94 o
  -1   9   7       20.71       17.40      2.41 o
   0   9   7       12.32        9.13      1.77 o
   1   9   7       32.18       34.35      1.68 o
   2   9   7       24.14       27.21      1.85 o
   3   9   7       16.79       15.79      1.87 o
   4   9   7       31.09       32.94      2.45 o
   5   9   7       23.25       24.56      2.44 o
  -6  10   7        3.41        1.79      2.50 o
  -5  10   7        0.07        1.40      2.32 o
  -4  10   7      106.45      115.88      3.22 o
  -3  10   7        2.43        2.03      2.83 o
  -2  10   7       41.04       43.67      2.91 o
  -1  10   7      122.21      110.66      3.61 o
   0  10   7       53.85       57.33      2.28 o
   1  10   7       93.59       73.17      2.68 o
   2  10   7      267.91      249.80      3.46 o
   3  10   7        0.63        1.16      1.64 o
   4  10   7        0.39        0.73      2.27 o
   5  10   7        5.11        4.48      2.13 o
  -6  11   7       32.95       35.79      2.98 o
  -5  11   7       31.63       34.46      3.30 o
  -4  11   7      128.58      138.54      4.73 o
  -3  11   7        6.34        8.66      3.04 o
  -2  11   7       23.46       27.28      2.81 o
  -1  11   7        1.02        1.97      2.16 o
   0  11   7      139.47      118.66      6.50 o
   1  11   7      135.16      140.36      3.26 o
   2  11   7        0.72        0.32      1.74 o
   3  11   7       51.05       43.82      2.49 o
   4  11   7       63.97       69.53      3.80 o
  -6  12   7       12.12       10.46      3.29 o
  -5  12   7       70.43       74.91      3.44 o
  -4  12   7        0.36        0.97      2.86 o
  -3  12   7      187.04      191.15      5.14 o
  -2  12   7       16.36       17.27      2.57 o
  -1  12   7        3.12        3.34      2.46 o
   0  12   7       20.18       29.36      3.74 o
   1  12   7       36.08       31.13      2.17 o
   2  12   7        0.32        1.53      1.94 o
   3  12   7        0.03        2.15      2.58 o
   4  12   7        4.33        3.51      2.73 o
  -5  13   7       37.16       38.71      3.82 o
  -4  13   7       32.11       33.60      3.08 o
  -3  13   7        4.17        2.33      2.80 o
  -2  13   7       60.49       73.39      2.95 o
  -1  13   7       38.49       30.80      2.88 o
   0  13   7       10.10        9.98      2.48 o
   1  13   7        0.38        0.92      1.99 o
   2  13   7        9.98        9.80      2.19 o
   3  13   7        0.07        1.60      2.57 o
   4  13   7       31.15       35.81      4.58 o
  -5  14   7        0.72        0.09      2.95 o
  -4  14   7      178.59      194.78      5.31 o
  -3  14   7       10.58        6.21      2.96 o
  -2  14   7       84.32       81.84      2.96 o
  -1  14   7       56.42       46.59      2.66 o
   0  14   7        0.00        1.66      2.01 o
   1  14   7       10.18       13.83      2.16 o
   2  14   7        8.28        6.83      2.11 o
   3  14   7        0.00        0.54      2.90 o
  -4  15   7        4.73        3.13      3.31 o
  -3  15   7        2.08        3.49      3.14 o
  -2  15   7        4.75        6.13      2.47 o
  -1  15   7       10.26       12.75      2.34 o
   0  15   7        5.77        4.19      2.28 o
   1  15   7        3.65        6.53      2.57 o
   2  15   7        2.08        2.74      2.04 o
  -3  16   7       20.69       23.11      3.65 o
  -2  16   7       85.41      106.44      3.86 o
  -1  16   7       39.56       44.32      3.68 o
   0  16   7       39.35       44.42      2.97 o
   1  16   7        3.38        4.54      2.70 o
  -2  17   7        1.18        1.98      2.54 o
  -1  17   7      106.02      106.29      4.51 o
   0  17   7        3.76        1.21      3.12 o
  -7   0   8        6.57        8.51      3.62 o
  -6   0   8       31.90       35.40      4.08 o
  -5   0   8       96.54       80.76      5.99 o
  -4   0   8       73.46       65.39      6.03 o
  -3   0   8        0.11        0.08      4.57 o
  -2   0   8       82.78       98.06      6.59 o
  -1   0   8       87.75       92.54      5.78 o
   0   0   8     1272.39     1277.78     12.77 o
   1   0   8       99.89      102.52      3.32 o
   2   0   8      520.79      514.24      9.74 o
   3   0   8       62.43       69.30      3.88 o
   4   0   8        0.69        2.97      2.48 o
   5   0   8       55.51       46.57      6.87 o
  -7   1   8        5.95        7.69      2.26 o
  -6   1   8        4.56        3.93      2.44 o
  -5   1   8       33.72       31.91      3.26 o
  -4   1   8       74.31       74.33      6.21 o
  -3   1   8      220.52      213.16      6.12 o
  -2   1   8      715.68      753.41      9.28 o
  -1   1   8      132.76      137.94      4.59 o
   0   1   8        6.05        8.56      2.29 o
   1   1   8      193.65      189.09      2.87 o
   2   1   8      231.96      241.68      3.26 o
   3   1   8      250.79      236.18      3.85 o
   4   1   8       83.56       83.76      4.56 o
   5   1   8        0.00        0.02      3.80 o
  -7   2   8        0.55        0.50      2.34 o
  -6   2   8       16.63       17.21      2.28 o
  -5   2   8       69.83       59.17      3.56 o
  -4   2   8      143.01      136.90      4.95 o
  -3   2   8        3.92        4.91      3.22 o
  -2   2   8        8.30       14.06      3.39 o
  -1   2   8       67.74       60.41      3.94 o
   0   2   8       55.38       46.94      2.60 o
   1   2   8      250.00      244.52      3.12 o
   2   2   8        0.49        1.74      1.66 o
   3   2   8        0.13        1.22      1.96 o
   4   2   8        4.78        7.54      1.94 o
   5   2   8        4.87        5.23      3.67 o
  -7   3   8       25.30       22.59      2.54 o
  -6   3   8       52.37       50.99      2.76 o
  -5   3   8      418.67      423.53      6.58 o
  -4   3   8      250.98      239.14      6.95 o
  -3   3   8      133.69      136.79      5.26 o
  -2   3   8      214.47      217.74      5.67 o
  -1   3   8      549.36      572.73      8.18 o
   0   3   8        0.05        1.89      1.54 o
   1   3   8       33.54       37.12      1.83 o
   2   3   8      413.92      406.40      5.18 o
   3   3   8      256.30      259.57      4.42 o
   4   3   8        1.55        3.64      2.37 o
   5   3   8        8.12       12.06      3.80 o
  -7   4   8       11.17        8.61      2.46 o
  -6   4   8       14.90       18.59      2.76 o
  -5   4   8      104.66      101.89      3.48 o
  -4   4   8       61.94       58.04      4.13 o
  -3   4   8      219.89      220.97      6.05 o
  -2   4   8       90.45       88.04      5.97 o
  -1   4   8      139.99      144.15      6.12 o
   0   4   8       75.32       67.51      2.08 o
   1   4   8       12.14       10.28      1.59 o
   2   4   8      117.25      108.08      2.48 o
   3   4   8      110.74      103.05      2.76 o
   4   4   8       12.36       12.17      2.52 o
   5   4   8       58.34       55.28      4.86 o
  -7   5   8       13.48       10.84      2.53 o
  -6   5   8       29.60       33.03      2.90 o
  -5   5   8        8.57        8.04      2.59 o
  -4   5   8        2.86        2.51      3.72 o
  -3   5   8      142.09      138.78      5.15 o
  -2   5   8       73.79       76.12      2.52 o
  -1   5   8       39.18       32.52      3.41 o
   0   5   8       12.17       13.91      1.57 o
   1   5   8       36.19       45.72      2.09 o
   2   5   8       65.81       61.54      2.14 o
   3   5   8        1.01        2.65      1.87 o
   4   5   8        3.78        3.01      2.48 o
   5   5   8        5.74        6.34      4.17 o
  -7   6   8       33.69       33.14      2.71 o
  -6   6   8        3.24        0.47      2.41 o
  -5   6   8       41.59       47.90      2.95 o
  -4   6   8       13.42       15.73      3.55 o
  -3   6   8       30.86       33.62      4.11 o
  -2   6   8        1.08        0.67      1.80 o
  -1   6   8       12.89       11.43      1.91 o
   0   6   8       59.63       52.64      2.59 o
   1   6   8        8.42       10.04      1.70 o
   2   6   8      531.23      558.16      4.64 o
   3   6   8       96.10       91.53      2.88 o
   4   6   8        8.33        7.06      2.55 o
   5   6   8       16.68       20.45      4.22 o
  -7   7   8       14.26       12.50      2.75 o
  -6   7   8        1.61        0.63      2.56 o
  -5   7   8       26.46       22.82      2.53 o
  -4   7   8       82.40       88.02      3.94 o
  -3   7   8       88.05       79.57      4.66 o
  -2   7   8      556.60      544.40      8.22 o
  -1   7   8        1.29        0.52      2.01 o
   0   7   8        5.30        5.13      2.08 o
   1   7   8       34.62       35.96      2.35 o
   2   7   8      107.71       98.13      2.50 o
   3   7   8      198.15      210.24      3.55 o
   4   7   8       19.01       29.90      2.65 o
   5   7   8        0.03        1.11      2.44 o
  -6   8   8       11.32       13.26      2.53 o
  -5   8   8        5.19        6.88      2.42 o
  -4   8   8       11.72       16.98      3.35 o
  -3   8   8       25.77       30.82      4.00 o
  -2   8   8      130.32      116.06      3.57 o
  -1   8   8        1.09        0.43      2.04 o
   0   8   8        0.26        1.08      2.10 o
   1   8   8      186.85      149.42      3.59 o
   2   8   8        3.86        5.57      2.02 o
   3   8   8        0.00       -0.35      1.74 o
   4   8   8        0.25        1.49      2.42 o
  -6   9   8       15.03       22.16      2.73 o
  -5   9   8       15.58       16.43      2.44 o
  -4   9   8      135.74      129.09      4.46 o
  -3   9   8      178.47      165.72      6.14 o
  -2   9   8       15.70       22.13      2.57 o
  -1   9   8       38.18       40.43      2.83 o
   0   9   8      680.28      643.19      6.24 o
   1   9   8      180.14      198.84      3.94 o
   2   9   8        3.71        3.55      2.04 o
   3   9   8        3.17        2.18      1.87 o
   4   9   8      114.44      127.27      3.44 o
  -6  10   8       55.57       63.15      4.27 o
  -5  10   8       69.20       75.89      3.89 o
  -4  10   8       17.05       17.90      3.12 o
  -3  10   8        0.33        0.72      3.44 o
  -2  10   8       38.41       41.29      3.03 o
  -1  10   8       66.74       67.21      3.32 o
   0  10   8        0.64        0.27      2.27 o
   1  10   8       44.59       49.48      2.60 o
   2  10   8       56.51       57.73      2.51 o
   3  10   8        9.09       10.25      1.90 o
   4  10   8        0.00        0.33      2.28 o
  -5  11   8       16.09       17.41      3.24 o
  -4  11   8       45.54       47.73      3.72 o
  -3  11   8      174.53      181.75      6.20 o
  -2  11   8        9.89        9.51      2.54 o
  -1  11   8        3.90        2.64      2.29 o
   0  11   8       17.02       12.29      3.34 o
   1  11   8        5.47        4.80      1.85 o
   2  11   8        0.00        0.78      1.83 o
   3  11   8        3.20        2.91      2.01 o
  -5  12   8       13.46        9.88      3.30 o
  -4  12   8       43.05       56.43      4.09 o
  -3  12   8        4.67        2.03      3.46 o
  -2  12   8        0.46        3.77      3.04 o
  -1  12   8        4.45        6.40      2.68 o
   0  12   8        3.46        2.33      2.88 o
   1  12   8       60.29       51.81      2.97 o
   2  12   8        0.97        2.83      2.06 o
   3  12   8       23.36       27.37      3.01 o
  -4  13   8       92.09       94.26      4.50 o
  -3  13   8       75.53       72.46      4.16 o
  -2  13   8       41.21       42.13      3.31 o
  -1  13   8       14.91       11.75      2.84 o
   0  13   8        2.38        5.28      2.39 o
   1  13   8        0.26       -0.47      2.20 o
   2  13   8        4.68        4.18      2.13 o
  -4  14   8        5.17        8.01      3.13 o
  -3  14   8        0.00       -1.28      2.88 o
  -2  14   8       25.71       28.78      3.45 o
  -1  14   8        0.63        0.71      2.20 o
   0  14   8       30.20       45.07      2.55 o
   1  14   8       26.27       37.11      3.05 o
   2  14   8        0.41        1.32      2.70 o
  -3  15   8        8.52        8.84      3.45 o
  -2  15   8       36.38       28.53      3.44 o
  -1  15   8       30.85       38.62      2.91 o
   0  15   8        4.42        4.59      2.33 o
   1  15   8       16.45       17.44      3.09 o
  -7   1   9        2.22        1.40      2.48 o
  -6   1   9       12.61       14.75      3.94 o
  -5   1   9       47.94       42.04      4.24 o
  -4   1   9      267.57      266.53      6.87 o
  -3   1   9       24.96       24.33      3.64 o
  -2   1   9       84.79       81.23      4.80 o
  -1   1   9        1.40        3.44      3.46 o
   0   1   9       10.78       12.42      2.39 o
   1   1   9      424.67      409.90      4.17 o
   2   1   9       39.93       33.57      2.03 o
   3   1   9      111.02      107.59      2.77 o
   4   1   9       13.89        9.87      2.69 o
  -7   2   9       15.25       13.27      2.81 o
  -6   2   9       20.22       27.43      3.93 o
  -5   2   9        7.47        8.30      3.78 o
  -4   2   9       47.17       54.34      4.43 o
  -3   2   9       27.66       30.81      3.81 o
  -2   2   9      255.82      257.81      6.35 o
  -1   2   9        8.51        7.55      3.21 o
   0   2   9      477.15      469.54      7.80 o
   1   2   9        4.42        4.24      1.76 o
   2   2   9        0.50        0.36      1.73 o
   3   2   9        0.50        1.50      1.76 o
   4   2   9        7.49        9.17      2.77 o
  -7   3   9        0.02        1.03      2.88 o
  -6   3   9        9.35        7.23      2.86 o
  -5   3   9       10.19        9.49      3.90 o
  -4   3   9        0.29        0.51      3.73 o
  -3   3   9       44.02       42.87      4.22 o
  -2   3   9       80.40       88.36      4.72 o
  -1   3   9       17.46       18.07      3.52 o
   0   3   9       40.08       38.79      2.65 o
   1   3   9      311.05      309.52      4.87 o
   2   3   9       59.43       63.41      2.35 o
   3   3   9        3.23        3.15      1.82 o
   4   3   9       86.69      105.05      3.60 o
  -6   4   9        7.81        9.71      2.87 o
  -5   4   9       86.86       71.61      4.98 o
  -4   4   9        5.43        2.00      3.90 o
  -3   4   9        4.50        5.31      3.29 o
  -2   4   9        0.00        0.91      3.28 o
  -1   4   9        4.04        7.84      3.38 o
   0   4   9       31.21       30.76      2.62 o
   1   4   9        0.00        0.22      1.71 o
   2   4   9      446.77      475.29      4.60 o
   3   4   9        1.96        5.95      1.77 o
   4   4   9        1.79        2.64      2.36 o
  -6   5   9        2.05        3.62      2.74 o
  -5   5   9      112.73      101.14     10.28 o
  -4   5   9        0.16        0.65      3.57 o
  -3   5   9      236.57      246.27      6.63 o
  -2   5   9      185.30      178.76      5.77 o
  -1   5   9      352.59      342.96      7.24 o
   0   5   9      286.18      286.97      4.62 o
   1   5   9        7.19        7.54      2.14 o
   2   5   9       90.91       86.75      2.53 o
   3   5   9       18.29       10.81      1.91 o
   4   5   9       12.01       12.03      2.47 o
  -6   6   9       21.18       21.72      2.73 o
  -5   6   9        0.26        1.11      3.92 o
  -4   6   9        4.31        4.34      3.40 o
  -3   6   9        0.21        2.80      3.67 o
  -2   6   9      267.35      254.50      6.91 o
  -1   6   9      155.08      144.53      5.45 o
   0   6   9        6.63        8.52      2.30 o
   1   6   9        0.41       -0.03      2.25 o
   2   6   9       19.70       14.94      2.16 o
   3   6   9       52.59       49.72      2.58 o
   4   6   9        0.07        0.72      2.30 o
  -6   7   9       67.15       84.46      4.24 o
  -5   7   9        5.62        7.66      3.49 o
  -4   7   9        1.83        2.30      3.74 o
  -3   7   9        5.61        4.77      3.60 o
  -2   7   9       33.19       32.15      3.89 o
  -1   7   9      298.52      321.75      7.40 o
   0   7   9       42.94       38.33      2.69 o
   1   7   9      166.68      178.86      4.05 o
   2   7   9        3.61        3.97      2.32 o
   3   7   9        4.03        7.52      2.12 o
   4   7   9        5.65        7.99      3.17 o
  -6   8   9       12.76        9.09      2.67 o
  -5   8   9       53.05       58.04      4.10 o
  -4   8   9       16.08       15.27      4.23 o
  -3   8   9      116.33      112.62      5.65 o
  -2   8   9       27.92       21.27      4.28 o
  -1   8   9       80.68       82.26      6.95 o
   0   8   9        0.04        1.36      2.14 o
   1   8   9        5.04        6.05      2.35 o
   2   8   9      108.28      122.23      3.52 o
   3   8   9       37.21       42.21      2.58 o
  -5   9   9       10.68        7.07      3.39 o
  -4   9   9        2.96        4.63      3.97 o
  -3   9   9       29.54       23.41      4.38 o
  -2   9   9       44.21       41.00      4.42 o
  -1   9   9       49.75       44.22      2.96 o
   0   9   9       64.33       62.13      4.34 o
   1   9   9       21.99       21.57      2.51 o
   2   9   9        2.68        0.94      2.01 o
   3   9   9       35.18       33.44      2.82 o
  -5  10   9        2.90        1.37      3.40 o
  -4  10   9        8.37        4.48      4.12 o
  -3  10   9       10.70       15.27      4.82 o
  -2  10   9       64.37       57.73      4.79 o
  -1  10   9       20.95       18.75      2.65 o
   0  10   9        8.70       11.22      3.88 o
   1  10   9        2.93        0.95      2.14 o
   2  10   9       32.25       29.51      2.56 o
   3  10   9       10.27       11.62      2.98 o
  -4  11   9       30.64       39.67      4.72 o
  -3  11   9        0.00        0.39      3.32 o
  -2  11   9       15.56       21.28      4.19 o
  -1  11   9       17.25       18.37      2.89 o
   0  11   9        4.55        4.29      3.58 o
   1  11   9        3.40        1.89      2.12 o
   2  11   9        2.49        3.60      2.11 o
  -4  12   9        1.18        3.22      3.47 o
  -3  12   9        3.06        3.03      3.79 o
  -2  12   9        5.71        9.47      4.28 o
  -1  12   9        4.82        6.89      2.63 o
   0  12   9        1.33        0.13      2.63 o
   1  12   9       54.43       60.79      3.76 o
   2  12   9        0.02       -2.49      3.44 o
  -3  13   9        3.26        1.33      3.44 o
  -2  13   9        5.22        5.69      3.70 o
  -1  13   9        0.12       -1.52      3.65 o
   0  13   9        0.64        0.86      2.48 o
   1  13   9        2.01        6.81      3.44 o
  -2  14   9       18.08       14.55      4.35 o
  -1  14   9       17.76       20.59      3.08 o
  -6   0  10        3.61        6.48      5.78 o
  -5   0  10       57.67       55.12      6.68 o
  -4   0  10      369.81      396.92     12.16 o
  -3   0  10       28.22       25.40      6.12 o
  -2   0  10       82.13       82.09      7.37 o
  -1   0  10      741.87      755.83     14.61 o
   0   0  10       35.46       27.86      3.76 o
   1   0  10       70.55       60.15      3.35 o
   2   0  10      156.89      211.36      5.02 o
   3   0  10        0.02        0.46      2.60 o
  -6   1  10        4.78       11.12      3.65 o
  -5   1  10        4.92        3.76      3.71 o
  -4   1  10       53.27       52.48      5.03 o
  -3   1  10      103.35      101.33      5.23 o
  -2   1  10      109.59      109.70      5.42 o
  -1   1  10      184.26      189.53      6.23 o
   0   1  10      156.49      149.71      3.90 o
   1   1  10       81.49       75.45      2.84 o
   2   1  10        4.46        3.34      1.88 o
   3   1  10       15.31       13.38      2.05 o
  -6   2  10       27.74       25.22      4.09 o
  -5   2  10       88.55       93.53     10.28 o
  -4   2  10       55.93       61.43      5.03 o
  -3   2  10       77.52       82.80      4.80 o
  -2   2  10        2.78       -0.09      3.67 o
  -1   2  10        0.01        2.20      3.73 o
   0   2  10       40.41       38.53      2.83 o
   1   2  10        1.04       -0.53      2.23 o
   2   2  10        2.94        3.17      1.92 o
   3   2  10       52.49       64.01      2.54 o
  -6   3  10        4.51        4.25      3.89 o
  -5   3  10       31.33       36.50      9.29 o
  -4   3  10        0.00       -0.97      3.95 o
  -3   3  10        4.21        6.11      3.60 o
  -2   3  10       84.19       84.76      5.31 o
  -1   3  10       20.39       17.93      3.98 o
   0   3  10        4.27        6.09      2.40 o
   1   3  10        0.01        0.93      2.57 o
   2   3  10       23.61       22.32      2.35 o
   3   3  10        9.08       10.43      2.06 o
  -6   4  10        4.64        3.47      4.14 o
  -5   4  10        7.11        5.79      3.81 o
  -4   4  10       25.04       29.27      4.70 o
  -3   4  10      282.44      294.77      7.67 o
  -2   4  10      134.49      134.31      5.76 o
  -1   4  10       58.29       61.15      4.54 o
   0   4  10        1.58        2.76      2.49 o
   1   4  10       10.97       14.26      2.35 o
   2   4  10       11.27       14.17      2.34 o
   3   4  10       12.14       15.36      2.25 o
  -5   5  10        4.33        5.73      3.71 o
  -4   5  10       65.29       68.44      5.03 o
  -3   5  10       16.84       19.20      4.37 o
  -2   5  10        1.53        0.78      3.49 o
  -1   5  10       29.58       32.15      4.09 o
   0   5  10        2.45        3.35      2.25 o
   1   5  10        3.42        3.60      2.21 o
   2   5  10       24.52       29.49      2.72 o
   3   5  10       14.81       17.41      2.33 o
  -5   6  10       15.23       16.11      4.15 o
  -4   6  10       40.00       44.61      5.04 o
  -3   6  10       26.14       26.61      4.64 o
  -2   6  10       13.08       17.14      4.57 o
  -1   6  10       48.52       51.63      4.65 o
   0   6  10       18.23       22.53      2.56 o
   1   6  10       39.52       51.20      3.08 o
   2   6  10       49.91       51.75      3.12 o
   3   6  10       65.57       84.54      3.72 o
  -5   7  10        2.11        2.61      3.85 o
  -4   7  10       58.95       66.88      5.30 o
  -3   7  10        4.41        7.29      3.82 o
  -2   7  10       22.29       19.47      4.36 o
  -1   7  10       25.66       26.26      4.06 o
   0   7  10       26.91       21.06      2.50 o
   1   7  10       19.52       21.72      2.73 o
   2   7  10        1.19        1.95      2.28 o
  -5   8  10        2.40        2.67      3.86 o
  -4   8  10        5.95        4.71      4.23 o
  -3   8  10       48.14       49.25      6.01 o
  -2   8  10       12.49       15.61      3.91 o
  -1   8  10       94.95       97.37      5.38 o
   0   8  10       10.75        9.37      3.45 o
   1   8  10        5.26        4.53      2.40 o
   2   8  10       52.13       58.78      3.19 o
  -4   9  10       15.26       13.69      4.40 o
  -3   9  10       66.77       51.29      4.39 o
  -2   9  10        3.66        6.22      3.90 o
  -1   9  10        1.13        0.74      3.50 o
   0   9  10        5.31        8.94      3.88 o
   1   9  10        3.17        2.99      2.26 o
  -4  10  10       17.51       27.97      4.86 o
  -3  10  10        0.03       -0.36      5.58 o
  -2  10  10        2.59        1.23      4.18 o
  -1  10  10       28.21       33.22      4.68 o
   0  10  10       58.83       62.33      4.56 o
   1  10  10       68.97       68.44      3.22 o
  -3  11  10        9.75        8.02      3.92 o
  -2  11  10       10.52       14.53      4.20 o
  -1  11  10        6.16        4.17      4.07 o
   0  11  10        0.64        0.65      4.10 o
  -5   1  11        0.35        2.58      4.10 o
  -4   1  11        4.51        6.62      4.11 o
  -3   1  11      119.83      117.78      5.99 o
  -2   1  11        9.82        4.82      4.43 o
  -1   1  11       79.87       87.30      8.02 o
   0   1  11       21.02       13.94      2.83 o
   1   1  11       10.88        6.24      2.57 o
   2   1  11       20.60       22.06      2.41 o
  -5   2  11       49.38       64.55      8.92 o
  -4   2  11      132.91      142.80      6.46 o
  -3   2  11      134.74      134.01      6.24 o
  -2   2  11      397.24      421.92      8.97 o
  -1   2  11       11.38       10.89      4.20 o
   0   2  11       32.99       30.65      2.94 o
   1   2  11        4.11        4.51      2.56 o
   2   2  11        9.55       11.26      2.34 o
  -4   3  11       39.16       38.49      4.26 o
  -3   3  11      239.41      270.16     15.68 o
  -2   3  11        0.50        4.99      4.22 o
  -1   3  11       24.36       24.03      4.33 o
   0   3  11        8.01        9.12      2.58 o
   1   3  11        7.80        9.86      2.64 o
   2   3  11        0.45        0.98      2.30 o
  -4   4  11       13.95       18.92      4.45 o
  -3   4  11       31.22       30.12      4.38 o
  -2   4  11       11.32       10.57      4.44 o
  -1   4  11       30.54       37.01      6.12 o
   0   4  11       20.23       20.49      2.64 o
   1   4  11       32.68       33.02      3.08 o
  -4   5  11        1.01        3.06      6.30 o
  -3   5  11        0.33        2.66      5.53 o
  -2   5  11        0.14       -0.15      6.01 o
  -1   5  11       13.46       14.52      3.93 o
   0   5  11       11.10        9.69      2.81 o
   1   5  11       25.64       24.19      2.72 o
  -4   6  11        9.50       12.16      4.31 o
  -3   6  11        1.62        1.88      4.01 o
  -2   6  11        0.15        4.20      4.88 o
  -1   6  11        9.53        8.83      3.88 o
   0   6  11       15.17       13.38      3.85 o
   1   6  11       16.04       16.45      2.80 o
  -3   7  11       13.46       14.57      4.21 o
  -2   7  11       57.69       57.25      5.09 o
  -1   7  11        0.85        1.60      3.73 o
   0   7  11        6.76       10.11      3.94 o
  -2   8  11       16.75       13.92      4.09 o
  -1   8  11       15.51       24.41      4.00 o
  -2   0  12       51.83       39.67      7.45 o
 
