# Supplementary material for: Crystal structures of 3,6-di­allyl­tetra­cyclo[6.3.0.04,11.05,9]undeca-2,7-dione and 1,7-di­allyl­penta­cyclo­[5.4.0.02,6. 03,10.05,9]undecane-8,11-dione: allyl­ated caged compounds
Source: Acta Crystallogr Sect E Struct Rep Online. 2014 Oct 24;70(Pt 11):410–4. doi: 10.1107/S1600536814023149 (PMC4257271; doi:10.1107/S1600536814023149)
Supplement: Supplementary file 3 [file e-70-00410-2sup3.hkl]

#
# h,k,l, Fc-squared, Fo-squared, sigma(Fo-squared) and status flag
#
data_2
_shelx_title 'Compound_2 in P 2(1)/c'
_shelx_refln_list_code          4
_shelx_F_calc_maximum      120.72
_exptl_crystal_F_000       544.00
_reflns_d_resolution_high  0.8409
 
loop_
 _symmetry_equiv_pos_as_xyz
 'x, y, z'
 '-x, y+1/2, -z+1/2'
 '-x, -y, -z'
 'x, -y-1/2, z-1/2'
 
_cell_length_a     8.7041(5)
_cell_length_b    18.3992(9)
_cell_length_c     9.0906(6)
_cell_angle_alpha  90.000
_cell_angle_beta  113.043(7)
_cell_angle_gamma  90.000
 
_shelx_F_squared_multiplier     1.000
 
loop_
 _refln_index_h
 _refln_index_k
 _refln_index_l
 _refln_F_squared_calc
 _refln_F_squared_meas
 _refln_F_squared_sigma
 _refln_observed_status
   2   0   0     9401.02     9439.14     69.92 o
   3   0   0     7131.08     7245.92    183.66 o
   4   0   0       76.54       98.36      5.66 o
   5   0   0     2572.83     2809.16     21.12 o
   6   0   0      445.34      450.56      8.87 o
   7   0   0        0.04       -2.70      6.53 o
   8   0   0      510.22      599.85     13.79 o
   9   0   0       70.53       86.34     10.37 o
   2   1   0     2585.43     2482.37     16.81 o
   3   1   0      392.64      405.30      4.44 o
   4   1   0      208.57      213.17      4.27 o
   5   1   0        6.28        5.23      3.61 o
   6   1   0       30.76       30.33      4.50 o
   7   1   0      240.58      264.44      6.34 o
   8   1   0      120.26      121.55      5.84 o
   9   1   0       16.67       23.88      6.14 o
   1   2   0       33.17       63.01      2.55 o
   2   2   0      193.24      196.37      4.14 o
   3   2   0      113.54      106.00      3.15 o
   4   2   0        5.02        3.72      3.18 o
   5   2   0       61.16       51.27      3.99 o
   6   2   0       34.10       30.14      3.98 o
   7   2   0      103.10      101.69      4.99 o
   8   2   0       55.33       50.75      4.61 o
   9   2   0       10.42        6.90      6.17 o
   1   3   0    10472.01    11569.06     61.58 o
   2   3   0      245.05      276.55      3.11 o
   3   3   0        2.61        0.78      2.35 o
   4   3   0      145.20      166.69      4.77 o
   5   3   0       46.44       40.97      3.41 o
   6   3   0       75.00       88.83      4.38 o
   7   3   0      226.16      228.49      7.31 o
   8   3   0        0.51        3.02      5.58 o
   9   3   0      147.32      150.25      7.96 o
   0   4   0     8781.21    10463.85   2869.99 o
   1   4   0       64.60       34.13      4.45 o
   2   4   0     3663.92     3527.69     33.90 o
   3   4   0       77.29       93.03      3.20 o
   4   4   0      347.16      337.60      7.46 o
   5   4   0       15.94       15.20      4.20 o
   6   4   0       23.71       24.19      4.83 o
   7   4   0      290.02      273.55      7.76 o
   8   4   0       28.15       27.51      5.83 o
   9   4   0        5.96        3.89      5.49 o
   1   5   0     1576.72     1808.97     15.83 o
   2   5   0      174.61      196.48      4.36 o
   3   5   0      295.15      272.63      5.59 o
   4   5   0     1132.98     1008.07     16.23 o
   5   5   0        9.45        8.23      4.05 o
   6   5   0      313.91      295.32      7.30 o
   7   5   0      102.17      111.94      6.27 o
   8   5   0       14.43       10.18      5.52 o
   9   5   0       12.61       12.00      6.00 o
   0   6   0      121.35      126.39      6.26 o
   1   6   0      209.61      254.34      5.36 o
   2   6   0      223.46      216.37      4.73 o
   3   6   0      411.85      453.76     12.50 o
   4   6   0      117.48      106.93      3.89 o
   5   6   0        9.96       11.74      4.27 o
   6   6   0      603.97      595.86      9.36 o
   7   6   0      440.48      406.07      8.88 o
   8   6   0        5.15        8.52      5.66 o
   9   6   0       21.21       24.62      6.18 o
   1   7   0      183.43      209.74      3.24 o
   2   7   0     1547.57     1808.94     11.41 o
   3   7   0      748.83      712.02      8.46 o
   4   7   0      638.32      568.48      7.67 o
   5   7   0       48.68       54.51      6.04 o
   6   7   0       12.29        9.20      4.85 o
   7   7   0        2.92        4.52      5.32 o
   8   7   0        0.62       -1.46      5.68 o
   9   7   0        5.27       -0.64      6.05 o
   0   8   0     1982.41     3290.70     26.20 o
   1   8   0      568.43      629.42      8.04 o
   2   8   0      819.65      890.78      8.79 o
   3   8   0      141.62      180.43      5.50 o
   4   8   0      249.63      236.31      5.90 o
   5   8   0      225.12      201.91      6.41 o
   6   8   0       32.42       28.34      6.42 o
   7   8   0        7.46       10.28      6.56 o
   8   8   0       29.02       21.32      7.38 o
   1   9   0       61.96       60.15      2.03 o
   2   9   0      152.62      197.97      5.35 o
   3   9   0      166.42      205.22      5.84 o
   4   9   0      884.03      834.11     10.57 o
   5   9   0      318.06      336.67      7.56 o
   6   9   0       36.41       34.40      6.68 o
   7   9   0      105.19      107.65      9.11 o
   8   9   0        2.66        1.76      7.21 o
   0  10   0      131.71      157.40      8.12 o
   1  10   0       74.14      103.32      3.84 o
   2  10   0       52.84       43.31      4.01 o
   3  10   0      970.03      995.62     10.76 o
   4  10   0        2.37        2.64      4.47 o
   5  10   0      753.30      715.89     10.02 o
   6  10   0      107.30      126.63      8.18 o
   7  10   0        5.90       -1.86      6.86 o
   8  10   0        2.62        6.92      7.59 o
   1  11   0       36.12       41.82      3.49 o
   2  11   0      346.18      333.20      4.99 o
   3  11   0      187.74      184.21      7.76 o
   4  11   0      347.57      339.81      8.08 o
   5  11   0       21.95       14.31      4.73 o
   6  11   0       99.14      102.29      8.31 o
   7  11   0       16.23       22.25      7.59 o
   8  11   0       30.04       20.54      8.31 o
   0  12   0      145.86      168.51      9.38 o
   1  12   0       51.45       79.97      4.13 o
   2  12   0      156.37      128.34      3.66 o
   3  12   0       20.93       18.52      4.43 o
   4  12   0      305.00      284.47      7.97 o
   5  12   0       17.98       24.63      5.04 o
   6  12   0       51.26       56.30      5.98 o
   7  12   0       43.44       49.01      8.00 o
   1  13   0      361.01      394.29      6.80 o
   2  13   0       86.99       97.17      4.83 o
   3  13   0       24.29       22.27      4.82 o
   4  13   0      910.51      894.19     12.22 o
   5  13   0       65.01       63.18      5.71 o
   6  13   0       37.26       38.99      5.88 o
   7  13   0        0.14        2.35      7.50 o
   0  14   0      521.97      973.76     20.10 o
   1  14   0        0.20        5.00      4.38 o
   2  14   0      185.18      150.02      6.37 o
   3  14   0      385.43      379.45     13.11 o
   4  14   0       69.05       62.51      5.91 o
   5  14   0      320.45      320.32      9.43 o
   6  14   0       37.63       46.57      5.95 o
   7  14   0        6.39       10.91      7.68 o
   1  15   0        4.69       14.80      4.69 o
   2  15   0       23.61       33.87      5.03 o
   3  15   0      172.84      136.79      6.77 o
   4  15   0      188.58      200.34      7.90 o
   5  15   0       32.69       32.35      5.73 o
   6  15   0        3.44        2.46      7.50 o
   0  16   0      664.85      936.51     21.52 o
   1  16   0        8.35       10.60      5.09 o
   2  16   0       73.71       55.50      5.87 o
   3  16   0        0.13       -0.28      4.90 o
   4  16   0      153.94      151.63      7.40 o
   5  16   0      297.90      309.32      9.67 o
   6  16   0       12.53       10.89      7.62 o
   1  17   0      300.13      328.69      9.15 o
   2  17   0        5.37       13.57      5.98 o
   3  17   0        0.44        0.67      5.30 o
   4  17   0       63.36       77.99      6.72 o
   5  17   0        0.52       -3.27      7.20 o
   0  18   0       13.04        3.36      8.67 o
   1  18   0      195.30      293.60      9.21 o
   2  18   0       10.53       12.62      5.59 o
   3  18   0       25.42       24.05      5.73 o
   4  18   0       43.15       38.24      6.16 o
   5  18   0       58.76       56.88      8.48 o
   1  19   0      134.90      124.81      7.55 o
   2  19   0      253.26      311.33      9.56 o
   3  19   0       23.21       23.65      5.70 o
   4  19   0        8.71        7.51      7.22 o
   0  20   0       95.47      134.40     12.53 o
   1  20   0        0.50        4.77      5.84 o
   2  20   0        3.74       11.11      5.91 o
   3  20   0       41.50       52.03      8.60 o
   1  21   0      100.98      137.42      8.42 o
   2  21   0        2.81       13.57      8.23 o
  -9   1   1       77.37       89.36      6.81 o
  -8   1   1      497.84      524.58      8.86 o
  -7   1   1      386.70      439.53      7.08 o
  -6   1   1      343.07      319.53      6.16 o
  -5   1   1        2.51        2.53      3.38 o
  -4   1   1     1035.30     1065.88      7.52 o
  -3   1   1      351.98      366.59      4.81 o
  -2   1   1     2426.93     2456.45     10.56 o
   1   1   1     1521.45     1522.39     11.34 o
   2   1   1     2754.45     2572.94     16.73 o
   3   1   1      634.75      688.08     11.90 o
   4   1   1       39.52       65.15      3.92 o
   5   1   1     1068.55     1017.03      9.76 o
   6   1   1       84.55       80.78      4.81 o
   7   1   1      250.07      270.68      6.85 o
   8   1   1       59.27       53.67      5.34 o
   9   1   1       21.26       30.25      5.66 o
  -9   2   1       33.26       41.73      5.61 o
  -8   2   1       57.47       47.20      4.56 o
  -7   2   1      475.28      488.94      7.82 o
  -6   2   1        7.83        2.78      3.66 o
  -5   2   1        0.11        1.42      3.16 o
  -4   2   1        5.38        7.92      2.80 o
  -3   2   1        0.04      144.79     13.08 o
  -2   2   1      302.59      325.46      3.68 o
  -1   2   1     7249.96     7334.14     76.87 o
   0   2   1    11805.17    11495.09    121.15 o
   1   2   1       99.14       85.98      1.69 o
   2   2   1       67.07       72.13      4.62 o
   3   2   1       10.68       11.78      2.71 o
   4   2   1       27.02       20.49      3.14 o
   5   2   1      445.47      400.57      6.12 o
   6   2   1       59.62       51.83      4.15 o
   7   2   1        0.02        4.09      4.38 o
   8   2   1       19.96       24.64      5.82 o
   9   2   1       10.71       10.17      5.94 o
  -9   3   1        1.55        0.94      5.73 o
  -8   3   1      161.20      162.14      7.18 o
  -7   3   1        0.21        0.10      3.66 o
  -6   3   1       62.47       72.21      4.00 o
  -5   3   1      519.10      555.64      5.81 o
  -4   3   1      176.47      151.79      3.20 o
  -3   3   1       78.60       57.32      3.37 o
  -2   3   1     1134.49     1300.26     11.89 o
  -1   3   1      433.82      571.81      9.11 o
   0   3   1       38.91       72.79      4.72 o
   1   3   1     1319.20     1251.40     12.01 o
   2   3   1      153.08      163.77      3.10 o
   3   3   1      782.19      889.77     11.05 o
   4   3   1     1217.15     1328.41     10.23 o
   5   3   1      295.44      275.87      6.37 o
   6   3   1      397.24      380.59     10.06 o
   7   3   1      197.47      205.35      7.42 o
   8   3   1        6.00        8.49      5.88 o
   9   3   1       25.79       34.71      6.42 o
  -9   4   1        0.03        1.58      5.66 o
  -8   4   1      123.75      134.77      6.88 o
  -7   4   1       43.61       37.88      5.42 o
  -6   4   1        0.09       -1.18      4.49 o
  -5   4   1       40.78       46.04      4.39 o
  -4   4   1       21.99       35.98      5.28 o
  -3   4   1      155.87      196.00      7.98 o
  -2   4   1      675.01      752.45      8.48 o
  -1   4   1     1336.47     1382.46      5.03 o
   0   4   1     1145.61     1171.91     15.40 o
   1   4   1       10.04        5.77      1.41 o
   2   4   1      675.35      813.35      5.45 o
   3   4   1       25.61       17.67      3.34 o
   4   4   1      220.33      230.11      5.56 o
   5   4   1       32.58       40.04      4.51 o
   6   4   1       27.60       34.43      5.20 o
   7   4   1      530.24      510.86      9.62 o
   8   4   1      114.81      130.64      7.22 o
  -9   5   1       49.64       52.41      6.57 o
  -8   5   1      220.02      249.91     10.29 o
  -7   5   1       60.97       65.43      5.82 o
  -6   5   1       72.15       65.87      5.14 o
  -5   5   1       27.88       28.37      3.68 o
  -4   5   1      536.38      504.37      6.50 o
  -3   5   1      534.58      678.10     18.74 o
  -2   5   1        7.42        2.47      2.18 o
  -1   5   1      849.52      791.04      8.36 o
   0   5   1      727.79      609.20     14.49 o
   1   5   1     3582.16     3728.27     32.77 o
   2   5   1      103.55      116.80      3.27 o
   3   5   1      412.35      455.41     11.57 o
   4   5   1      363.46      349.81      6.43 o
   5   5   1       88.55       89.83      5.24 o
   6   5   1       82.99       80.20      5.72 o
   7   5   1      145.91      169.39      7.20 o
   8   5   1       10.46        7.12      5.04 o
  -9   6   1       46.95       58.29      6.65 o
  -8   6   1        0.32        2.52      5.46 o
  -7   6   1       26.53       34.08      5.47 o
  -6   6   1       81.94       61.14      5.13 o
  -5   6   1      140.19      144.35     11.13 o
  -4   6   1       13.88       17.16      2.04 o
  -3   6   1      459.85      589.34     14.04 o
  -2   6   1      952.36     1113.27      9.17 o
  -1   6   1      211.09      229.95      2.46 o
   0   6   1       62.73       53.34      1.70 o
   1   6   1      222.17      325.25      4.69 o
   2   6   1      282.49      462.93      5.23 o
   3   6   1      579.70      496.88      9.49 o
   4   6   1       25.24       20.36      3.94 o
   5   6   1      101.93      109.01      5.45 o
   6   6   1      173.87      197.71      6.96 o
   7   6   1       86.82       64.69      6.24 o
   8   6   1        0.10        2.28      5.65 o
  -9   7   1        4.11        6.99      6.09 o
  -8   7   1        2.38        0.91      5.22 o
  -7   7   1       17.10       18.44      5.26 o
  -6   7   1        0.07        3.44      4.60 o
  -5   7   1       65.21       54.79      7.61 o
  -4   7   1      355.77      332.84     12.42 o
  -3   7   1      490.31      529.09      7.89 o
  -2   7   1        6.61        9.12      3.59 o
  -1   7   1        0.19        0.17      1.38 o
   0   7   1     1701.87     1911.34     21.31 o
   1   7   1     1264.56     1327.79      8.67 o
   2   7   1      232.39      227.72      4.30 o
   3   7   1      164.99      171.64      4.55 o
   4   7   1        0.40        0.22      4.92 o
   5   7   1        3.62        1.63      5.28 o
   6   7   1      167.63      157.82      6.74 o
   7   7   1       47.94       51.91      5.79 o
   8   7   1        3.62        6.39      5.92 o
  -9   8   1       88.68      105.14      9.21 o
  -8   8   1       15.84       18.01      7.29 o
  -7   8   1       77.20       76.82      7.76 o
  -6   8   1      725.06      710.67     10.41 o
  -5   8   1       61.53       55.36      8.50 o
  -4   8   1      888.38      981.55     17.94 o
  -3   8   1      395.59      430.02      7.61 o
  -2   8   1      932.11     1051.78      9.78 o
  -1   8   1     1382.09     1491.46     29.57 o
   0   8   1      449.69      462.02     13.39 o
   1   8   1        9.10       32.05      3.16 o
   2   8   1      148.65      107.29      3.70 o
   3   8   1       18.44       32.14      3.56 o
   4   8   1      672.02      707.17     10.49 o
   5   8   1      104.95      108.70      7.00 o
   6   8   1        2.16        1.91      6.27 o
   7   8   1       52.23       52.73      7.37 o
   8   8   1       11.96       12.54      7.40 o
  -9   9   1       66.88       74.06      9.19 o
  -8   9   1        1.42        1.04      7.27 o
  -7   9   1       91.85      102.62      8.34 o
  -6   9   1       58.78       51.13      5.63 o
  -5   9   1      557.09      548.10      9.94 o
  -4   9   1      230.80      233.65      6.96 o
  -3   9   1     1800.52     2061.09     17.16 o
  -2   9   1      325.57      308.84      6.39 o
  -1   9   1      437.47      520.90     21.75 o
   0   9   1       86.16      132.70      3.98 o
   1   9   1      162.24      219.63      4.96 o
   2   9   1        4.24        5.65      2.98 o
   3   9   1       17.66        8.96      3.39 o
   4   9   1        1.75       -1.00      3.83 o
   5   9   1       21.59       27.71      6.15 o
   6   9   1       75.39       79.69      7.47 o
   7   9   1       50.94       51.42      7.54 o
   8   9   1        6.18        7.72      7.29 o
  -8  10   1       64.10       73.32      8.69 o
  -7  10   1      103.62      101.50      8.72 o
  -6  10   1       15.61       16.82      5.60 o
  -5  10   1      112.29      114.82      6.96 o
  -4  10   1      110.49      124.12      6.20 o
  -3  10   1      200.63      195.79      6.20 o
  -2  10   1       28.73       24.81      2.69 o
  -1  10   1      207.72      214.93      6.59 o
   0  10   1      141.38      164.11      3.61 o
   1  10   1      142.11      140.03      4.69 o
   2  10   1        2.97        0.58      3.27 o
   3  10   1      143.20      132.64      4.72 o
   4  10   1       37.52       36.23      4.43 o
   5  10   1       35.95       33.52      6.50 o
   6  10   1       11.22        9.59      6.47 o
   7  10   1        0.52       -0.48      7.01 o
   8  10   1        9.29       18.41      9.92 o
  -8  11   1        4.82        5.73      7.64 o
  -7  11   1       15.04       14.85      7.50 o
  -6  11   1       70.84       70.31      6.22 o
  -5  11   1       68.09       79.53      8.26 o
  -4  11   1      217.91      217.24      8.19 o
  -3  11   1        2.50        0.25      4.59 o
  -2  11   1       80.11       66.96      2.99 o
  -1  11   1       43.91       61.35      4.92 o
   0  11   1       85.48       86.22      2.94 o
   1  11   1        0.27       -0.47      1.20 o
   2  11   1       99.16      109.77      4.70 o
   3  11   1      271.58      242.63      5.80 o
   4  11   1      904.36      941.76     16.08 o
   5  11   1      146.42      139.97      7.93 o
   6  11   1       19.90       18.42      7.50 o
   7  11   1        0.77        2.42      7.08 o
  -8  12   1       82.02       98.21      9.49 o
  -7  12   1        1.48        1.77      5.74 o
  -6  12   1       38.73       29.80      5.87 o
  -5  12   1        9.30        6.71      5.36 o
  -4  12   1      159.65      153.60      6.76 o
  -3  12   1        0.03       -0.47      4.30 o
  -2  12   1        1.29        1.04      2.09 o
  -1  12   1       78.30       80.71      5.77 o
   0  12   1      126.50      141.64      4.12 o
   1  12   1       43.60       42.54      4.19 o
   2  12   1      120.53      120.69      5.20 o
   3  12   1      126.05      134.03      5.19 o
   4  12   1      136.04      135.96      7.19 o
   5  12   1        3.38       11.80      6.30 o
   6  12   1       81.80       81.80      7.84 o
   7  12   1        5.09       14.36      7.70 o
  -7  13   1       40.96       43.27      6.38 o
  -6  13   1       44.30       40.78      6.02 o
  -5  13   1      484.64      444.98     10.34 o
  -4  13   1      206.59      183.96      7.46 o
  -3  13   1       63.72       38.37      5.06 o
  -2  13   1      538.04      611.35     13.94 o
  -1  13   1      152.84      140.87      6.80 o
   0  13   1      706.48      768.75     42.49 o
   1  13   1      884.90      950.24      7.86 o
   2  13   1       18.05       15.15      4.15 o
   3  13   1     1267.92     1343.56     12.09 o
   4  13   1      189.46      172.33      6.54 o
   5  13   1      116.55      102.68      5.99 o
   6  13   1        8.18        1.17      6.89 o
   7  13   1        9.84       11.01      9.63 o
  -7  14   1        0.91       -3.22      6.12 o
  -6  14   1        1.49        5.13      5.63 o
  -5  14   1      120.25      121.09      7.51 o
  -4  14   1      105.22       86.25      6.67 o
  -3  14   1       15.79       10.20      4.99 o
  -2  14   1       14.66       15.00      4.97 o
  -1  14   1        5.55        0.66      3.80 o
   0  14   1      170.72      228.35      9.62 o
   1  14   1       77.94       73.67      3.18 o
   2  14   1       38.02       43.75      4.94 o
   3  14   1        5.26        6.35      4.30 o
   4  14   1        3.37        2.69      4.57 o
   5  14   1      143.50      166.02     11.33 o
   6  14   1        0.31        1.90      7.34 o
  -7  15   1       36.12       28.77      6.59 o
  -6  15   1       32.57       43.49      6.37 o
  -5  15   1        9.10       15.63      6.00 o
  -4  15   1       32.79       47.94      7.78 o
  -3  15   1      177.58      154.51      7.10 o
  -2  15   1       30.28       31.54      5.12 o
  -1  15   1        0.59       -0.43      3.90 o
   0  15   1      363.89      406.78     13.75 o
   1  15   1       46.52       70.26      5.39 o
   2  15   1      665.88      703.95     10.62 o
   3  15   1      222.66      239.46      6.77 o
   4  15   1        3.82        0.56      4.67 o
   5  15   1        4.65        2.49      6.71 o
   6  15   1        8.00        9.24      9.14 o
  -6  16   1       14.16       11.83      5.78 o
  -5  16   1        0.00        0.17      6.05 o
  -4  16   1       59.38       39.66      6.04 o
  -3  16   1       15.35       15.83      5.48 o
  -2  16   1      167.19      170.93      7.55 o
  -1  16   1       12.46        7.24      4.26 o
   0  16   1      152.06      149.84      9.05 o
   1  16   1       67.78       46.25      5.48 o
   2  16   1       92.82      114.63      6.36 o
   3  16   1       16.50       18.72      4.63 o
   4  16   1       57.33       58.17      7.47 o
   5  16   1       10.44        8.57      7.33 o
   6  16   1       59.75       57.08     10.62 o
  -6  17   1        8.49        7.25      6.04 o
  -5  17   1       28.94       37.23      6.86 o
  -4  17   1       66.62       50.48      6.72 o
  -3  17   1       56.56       66.64      6.30 o
  -2  17   1      909.44      850.91     13.13 o
  -1  17   1      149.58      188.62      7.76 o
   0  17   1      161.48      202.55      9.05 o
   1  17   1      264.76      312.70      8.70 o
   2  17   1        6.24        5.85      4.96 o
   3  17   1       14.38       17.52      6.43 o
   4  17   1        6.41       15.43      7.03 o
   5  17   1       13.63       13.41      9.13 o
  -5  18   1        0.50        0.88      6.58 o
  -4  18   1       90.97       89.58      7.36 o
  -3  18   1      172.18      179.91      8.27 o
  -2  18   1       17.69        7.33      5.77 o
  -1  18   1        6.19        3.24      5.58 o
   0  18   1        3.67        1.56      5.78 o
   1  18   1       84.23       75.27      6.36 o
   2  18   1       54.88       35.50      5.29 o
   3  18   1      381.21      429.25     16.56 o
   4  18   1        2.67        5.21      6.89 o
  -5  19   1        5.61        6.64      6.96 o
  -4  19   1       88.36       86.71      7.55 o
  -3  19   1        1.53        6.25      5.94 o
  -2  19   1       57.14       40.75      6.33 o
  -1  19   1       56.65       45.56      6.43 o
   0  19   1        0.51       -0.68      6.17 o
   1  19   1        4.76        2.04      5.53 o
   2  19   1       67.49       56.75      7.51 o
   3  19   1       23.10       19.70      7.08 o
   4  19   1        0.60       -1.77      9.10 o
  -4  20   1       58.13       57.96      7.61 o
  -3  20   1        7.81        4.52      6.17 o
  -2  20   1        3.05        5.16      5.82 o
  -1  20   1       34.59       18.32      6.22 o
   0  20   1       24.64       43.59      5.30 o
   1  20   1      191.35      180.39     13.19 o
   2  20   1        3.70        6.87      6.94 o
   3  20   1        5.53       19.21      7.04 o
  -2  21   1       38.61       41.66      6.98 o
  -1  21   1        7.17       10.12      6.46 o
   0  21   1        2.18        0.71      5.38 o
   1  21   1       18.39       27.25      8.45 o
   2  21   1       12.26       12.11      6.61 o
 -10   0   2      220.81      214.82     20.15 o
  -9   0   2       52.80       43.33     10.16 o
  -8   0   2       49.18       53.74      6.90 o
  -7   0   2      279.12      268.16      8.80 o
  -6   0   2       43.21       44.70      5.58 o
  -5   0   2      784.63      808.85     10.44 o
  -4   0   2      118.15      105.40      9.43 o
  -3   0   2       84.76      118.81      5.62 o
  -2   0   2      401.07      415.58      5.81 o
  -1   0   2     1507.54     1621.21     12.50 o
   0   0   2     7602.71     6753.53     50.96 o
   1   0   2     2517.44     2493.25     17.49 o
   2   0   2      573.69      665.89      8.36 o
   3   0   2      557.28      539.48      9.22 o
   4   0   2      132.66      246.25      8.74 o
   5   0   2       12.69       19.71      6.30 o
   6   0   2       25.92       27.22      5.99 o
   7   0   2       33.58       36.03      6.59 o
   8   0   2       34.62       34.88      6.90 o
 -10   1   2        0.01        3.89      6.75 o
  -9   1   2       10.70        7.48      9.19 o
  -8   1   2      397.33      401.02      8.54 o
  -7   1   2        0.14        5.27      3.89 o
  -6   1   2       40.53       53.58      3.96 o
  -5   1   2      873.68      933.14     11.24 o
  -4   1   2      129.36      122.02      5.41 o
  -3   1   2       75.13       51.06      4.30 o
  -2   1   2     3990.23     3832.08     28.16 o
  -1   1   2      346.97      325.62      4.04 o
   0   1   2        2.94        1.12      1.95 o
   1   1   2      729.56      643.97      6.30 o
   2   1   2       43.76       47.18      2.77 o
   3   1   2     1237.30     1383.18     11.52 o
   4   1   2        0.51        2.25      3.24 o
   5   1   2       51.05       58.22      4.36 o
   6   1   2      125.39      136.87      5.52 o
   7   1   2       13.04       10.95      4.63 o
   8   1   2        2.00        2.37      5.22 o
 -10   2   2        3.70        9.60      6.45 o
  -9   2   2        0.20        1.49      5.58 o
  -8   2   2        1.31        1.19      6.14 o
  -7   2   2        3.28       10.23      3.73 o
  -6   2   2        3.78        3.91      3.44 o
  -5   2   2      936.42      907.06     10.38 o
  -4   2   2      228.76      230.73      4.18 o
  -3   2   2     6000.42     6291.65     81.59 o
  -2   2   2     1835.19     1649.40     15.93 o
  -1   2   2       22.68        9.63      1.05 o
   0   2   2     2913.52     2965.21     75.75 o
   1   2   2     3432.69     3466.36     15.74 o
   2   2   2      171.00      207.60      3.46 o
   3   2   2     2801.81     2780.19     25.05 o
   4   2   2        8.29       11.34      3.37 o
   5   2   2     1081.22     1086.39     15.30 o
   6   2   2        3.16        2.18      4.77 o
   7   2   2      440.82      450.51     10.16 o
   8   2   2      103.94      104.92      7.10 o
 -10   3   2        1.76        4.86      7.19 o
  -9   3   2       36.13       38.40      5.93 o
  -8   3   2      117.44       99.34      6.25 o
  -7   3   2      244.21      222.79      4.88 o
  -6   3   2      549.54      615.94      8.91 o
  -5   3   2        3.44        5.90      2.21 o
  -4   3   2      486.03      394.29      9.94 o
  -3   3   2      540.00      568.98      7.44 o
  -2   3   2      547.87      566.76      3.76 o
  -1   3   2    14572.60    14580.55     96.17 o
   0   3   2      384.60      359.82     20.51 o
   1   3   2      687.67      677.18      9.68 o
   2   3   2       21.43       24.16      2.39 o
   3   3   2      361.34      404.19      8.53 o
   4   3   2      384.55      342.82      5.56 o
   5   3   2        3.18        7.32      4.47 o
   6   3   2      406.09      398.23      8.50 o
   7   3   2       45.78       43.73      5.76 o
   8   3   2       81.98      100.24      7.23 o
  -9   4   2        3.25        6.15      5.66 o
  -8   4   2      178.35      156.64      7.15 o
  -7   4   2       25.16       44.09      5.56 o
  -6   4   2      616.16      623.99     14.81 o
  -5   4   2      459.06      457.68      8.07 o
  -4   4   2      927.17     1064.48     13.13 o
  -3   4   2     2296.94     2279.13     13.96 o
  -2   4   2      204.00      158.05      2.76 o
  -1   4   2     1251.97     1311.66      7.09 o
   0   4   2       40.54       37.77      3.85 o
   1   4   2     1353.06     1490.54     20.94 o
   2   4   2     4158.14     4240.84     35.68 o
   3   4   2      323.60      263.26      5.24 o
   4   4   2      196.55      240.94      5.79 o
   5   4   2       10.49        8.07      4.30 o
   6   4   2       12.34        9.39      5.17 o
   7   4   2        0.60        2.23      5.49 o
   8   4   2        0.71        4.63      5.79 o
  -9   5   2        4.83        6.99      5.74 o
  -8   5   2       94.61       82.78      6.03 o
  -7   5   2      140.08      134.26      6.19 o
  -6   5   2       35.44       32.40      5.26 o
  -5   5   2      709.51      765.53     10.05 o
  -4   5   2        0.01        0.67      2.71 o
  -3   5   2      902.49      921.08     16.00 o
  -2   5   2       13.38       11.94      2.18 o
  -1   5   2     3598.40     4131.82     19.34 o
   0   5   2     2170.93     1996.47     23.93 o
   1   5   2       60.18      101.72      4.01 o
   2   5   2      389.35      365.02      3.94 o
   3   5   2       26.35       30.11      3.53 o
   4   5   2     1180.64     1131.90     20.03 o
   5   5   2       32.47       25.19      4.61 o
   6   5   2      509.92      525.72      8.39 o
   7   5   2        3.25        3.07      5.41 o
   8   5   2        0.00        2.54      5.88 o
  -9   6   2       17.27       21.29      6.09 o
  -8   6   2       28.11       30.86      5.80 o
  -7   6   2      236.16      239.85      9.84 o
  -6   6   2       27.95       25.71      4.26 o
  -5   6   2        3.03        3.29      3.34 o
  -4   6   2        0.60       -0.77      4.23 o
  -3   6   2     2170.09     2213.21     27.21 o
  -2   6   2       93.66       95.05      2.85 o
  -1   6   2       20.37       24.26      1.78 o
   0   6   2       42.21       47.13      2.14 o
   1   6   2      215.35      229.82      2.56 o
   2   6   2       98.64       94.66      2.95 o
   3   6   2       22.95       22.63      3.99 o
   4   6   2      286.80      244.44      6.06 o
   5   6   2       72.58       82.72      5.45 o
   6   6   2      172.63      174.61      6.91 o
   7   6   2      133.30      114.50      6.94 o
   8   6   2        5.56       15.68      6.03 o
  -9   7   2       71.42       79.97      6.78 o
  -8   7   2        0.33       -0.23      5.28 o
  -7   7   2       54.31       43.18      5.15 o
  -6   7   2       14.49        8.06      5.87 o
  -5   7   2      104.86       77.73      5.90 o
  -4   7   2      196.26      233.41      6.62 o
  -3   7   2      713.68      727.42     10.20 o
  -2   7   2      314.33      303.59      6.40 o
  -1   7   2       72.33       42.17      2.11 o
   0   7   2       41.68       75.02      2.67 o
   1   7   2     4269.56     4389.65     30.39 o
   2   7   2       18.47       27.58      2.55 o
   3   7   2       86.38       96.20      5.13 o
   4   7   2      213.31      210.55      6.91 o
   5   7   2      114.45       81.29      6.39 o
   6   7   2      373.85      324.27      8.15 o
   7   7   2       69.64       87.71      6.66 o
   8   7   2       47.77       56.61      6.84 o
  -9   8   2       46.56       44.14      8.43 o
  -8   8   2        3.05        4.31      7.36 o
  -7   8   2        0.55        7.74      6.82 o
  -6   8   2        1.08        3.38      5.90 o
  -5   8   2      254.46      218.20      8.66 o
  -4   8   2       15.03       14.34      4.50 o
  -3   8   2      206.17      234.43      4.20 o
  -2   8   2      327.26      395.36      4.70 o
  -1   8   2       46.28       42.96      2.22 o
   0   8   2      377.79      381.17      3.99 o
   1   8   2        4.28        4.07      2.21 o
   2   8   2      956.13      900.20     11.47 o
   3   8   2      104.64       92.08      5.31 o
   4   8   2       16.53       26.09      5.27 o
   5   8   2      177.23      174.19      7.61 o
   6   8   2       86.69       79.24      6.99 o
   7   8   2       33.79       22.55      6.64 o
  -9   9   2        6.28        1.66      7.69 o
  -8   9   2       13.87       13.84      7.88 o
  -7   9   2       94.81       91.12      6.65 o
  -6   9   2        0.61       12.12      5.81 o
  -5   9   2      146.54      105.94      6.40 o
  -4   9   2       60.92       53.60      6.18 o
  -3   9   2       78.10       66.64      3.41 o
  -2   9   2      135.57      128.81      3.46 o
  -1   9   2      159.80      151.46      3.72 o
   0   9   2      670.00      776.41      5.88 o
   1   9   2      665.94      610.54     19.03 o
   2   9   2       58.03       64.46      3.12 o
   3   9   2       21.25       20.41      4.81 o
   4   9   2        2.17       20.57      5.51 o
   5   9   2      105.63      121.49      7.02 o
   6   9   2      181.59      175.93      8.47 o
   7   9   2       17.17       25.90      9.24 o
  -9  10   2        8.15       23.92      8.02 o
  -8  10   2        0.07        1.94      7.66 o
  -7  10   2       95.39       92.99      7.92 o
  -6  10   2      123.94      162.89      8.11 o
  -5  10   2      287.93      241.37      7.90 o
  -4  10   2      182.91      148.45      4.81 o
  -3  10   2       11.97       15.70      4.40 o
  -2  10   2      496.03      460.75      6.32 o
  -1  10   2      131.00      154.56      6.75 o
   0  10   2        0.09        0.79      1.65 o
   1  10   2      249.93      264.02      7.14 o
   2  10   2      237.85      213.39      6.25 o
   3  10   2       45.28       36.07      3.52 o
   4  10   2      158.49      164.31      7.94 o
   5  10   2       22.87       13.87      6.17 o
   6  10   2        3.57        9.88      6.39 o
   7  10   2       14.06        7.30      9.29 o
  -8  11   2       27.18       27.41      7.85 o
  -7  11   2        9.63        6.47      6.53 o
  -6  11   2       22.20       38.00      6.69 o
  -5  11   2       87.31       76.26      6.61 o
  -4  11   2       59.49       58.10      3.41 o
  -3  11   2      229.06      261.23      7.23 o
  -2  11   2        0.09        0.76      2.40 o
  -1  11   2        0.79        0.28      2.53 o
   0  11   2      309.55      342.76     13.80 o
   1  11   2      160.83      199.92      4.68 o
   2  11   2        0.13        1.49      2.88 o
   3  11   2      262.38      256.61      5.70 o
   4  11   2        7.22        7.36      5.53 o
   5  11   2       50.89       42.76      6.65 o
   6  11   2      111.68      120.40     10.64 o
   7  11   2       35.12       42.51     10.22 o
  -8  12   2       64.08       68.31      8.74 o
  -7  12   2        0.12       -0.27      6.53 o
  -6  12   2      108.48      132.64      8.01 o
  -5  12   2        8.96        2.02      5.60 o
  -4  12   2      133.36      168.62      7.34 o
  -3  12   2        9.04        1.66      4.76 o
  -2  12   2       48.72       36.12      2.48 o
  -1  12   2      576.27      663.74      9.35 o
   0  12   2        2.44        5.67      2.82 o
   1  12   2      644.57      771.94      8.17 o
   2  12   2      307.72      258.48      5.55 o
   3  12   2        1.71        3.99      3.50 o
   4  12   2      232.95      260.99      8.79 o
   5  12   2      106.14      111.33      8.89 o
   6  12   2        2.58        4.09      8.70 o
   7  12   2       24.07       17.16      9.95 o
  -8  13   2       37.72       38.97      6.86 o
  -7  13   2       14.93       21.24      6.90 o
  -6  13   2      311.60      270.35      9.56 o
  -5  13   2      228.37      253.73      9.09 o
  -4  13   2        3.81        4.43      5.29 o
  -3  13   2        5.77        9.02      5.06 o
  -2  13   2       42.84       32.64      4.88 o
  -1  13   2       43.31       39.55      3.12 o
   0  13   2       30.98       31.69      3.22 o
   1  13   2      120.90      104.07      2.59 o
   2  13   2        4.69        4.13      3.59 o
   3  13   2       73.33       70.95      4.44 o
   4  13   2      379.41      353.17      9.91 o
   5  13   2       73.17       67.90     10.02 o
   6  13   2       21.39       12.83      9.11 o
  -7  14   2       96.65       91.60      8.17 o
  -6  14   2        4.57        0.56      6.44 o
  -5  14   2        8.69        5.58      6.21 o
  -4  14   2      395.56      410.15      9.83 o
  -3  14   2       17.08        6.48      5.26 o
  -2  14   2       55.74       59.83      5.57 o
  -1  14   2       18.03       12.88      3.91 o
   0  14   2       51.81       55.66      3.48 o
   1  14   2        1.97        6.43      3.08 o
   2  14   2      398.26      436.64      9.64 o
   3  14   2      119.31       90.49      6.88 o
   4  14   2       35.09       46.94      7.09 o
   5  14   2      239.62      278.09     13.35 o
   6  14   2       19.45       14.05     10.06 o
  -7  15   2       10.41       10.07      7.31 o
  -6  15   2       25.90       15.46      6.68 o
  -5  15   2       50.55       56.69      7.04 o
  -4  15   2       52.52       59.30      6.74 o
  -3  15   2        0.97        2.36      5.49 o
  -2  15   2       34.02       51.69      5.83 o
  -1  15   2        4.17       16.46      3.89 o
   0  15   2      187.95      266.71     10.11 o
   1  15   2       49.50       40.47      4.65 o
   2  15   2       14.96       11.74      4.17 o
   3  15   2      289.96      300.81      9.36 o
   4  15   2        5.91       -1.49      8.65 o
   5  15   2        6.21       10.73      9.01 o
  -7  16   2       29.19       36.23      7.80 o
  -6  16   2        0.14        2.44      6.66 o
  -5  16   2      102.72      112.08      7.95 o
  -4  16   2       33.22       30.28      6.15 o
  -3  16   2        1.38        8.45      5.77 o
  -2  16   2       99.68      107.36      6.92 o
  -1  16   2        2.25        7.57      3.92 o
   0  16   2      114.36      107.08      6.32 o
   1  16   2        3.35        3.59      4.32 o
   2  16   2      495.52      487.88     10.91 o
   3  16   2      173.17      169.31      8.29 o
   4  16   2       48.92       54.30      9.93 o
   5  16   2       81.11       72.63     10.81 o
  -6  17   2        1.69       -0.67      7.17 o
  -5  17   2      259.25      271.83      9.90 o
  -4  17   2       53.20       41.50      6.49 o
  -3  17   2        0.27        0.87      5.64 o
  -2  17   2      123.89      146.92      7.58 o
  -1  17   2        3.81        9.61      4.05 o
   0  17   2        7.60        2.31      3.97 o
   1  17   2      215.50      245.23      8.76 o
   2  17   2       57.12       52.25      6.73 o
   3  17   2       27.65       27.96      8.58 o
   4  17   2        5.48       16.88      8.90 o
  -5  18   2       55.21       50.43      7.28 o
  -4  18   2        6.58        2.19      6.03 o
  -3  18   2       87.19      118.07      7.50 o
  -2  18   2      152.43      169.75      6.83 o
  -1  18   2      225.57      244.60      6.66 o
   0  18   2        7.59       17.59      5.31 o
   1  18   2        0.21        0.62      5.87 o
   2  18   2       15.47       20.23      6.49 o
   3  18   2       37.84       39.08      9.10 o
   4  18   2        0.50        0.14      9.07 o
  -5  19   2        6.12        4.53      6.81 o
  -4  19   2        1.35        8.43      7.17 o
  -3  19   2        4.72       -1.80      6.17 o
  -2  19   2      170.30      213.83      7.41 o
  -1  19   2        0.28        0.61      4.91 o
   0  19   2        5.67       11.64      5.83 o
   1  19   2        1.03        9.48      6.25 o
   2  19   2        3.69        4.61      6.58 o
   3  19   2        0.36        4.51      9.17 o
  -4  20   2      183.63      166.62     18.34 o
  -3  20   2       24.11       35.38      6.90 o
  -2  20   2       10.28        6.85      5.23 o
  -1  20   2       17.46       16.34      5.35 o
   0  20   2       40.14       39.35      6.91 o
   1  20   2        4.36        1.77      6.60 o
   2  20   2        1.62        6.78      8.39 o
  -2  21   2        0.06        7.98      6.50 o
  -1  21   2        1.08        2.75      5.59 o
   0  21   2       12.88       22.49      6.26 o
   1  21   2       41.83       47.32      7.51 o
 -10   1   3       35.27       21.70     10.56 o
  -9   1   3      117.08      116.62     11.79 o
  -8   1   3      435.18      427.87      8.39 o
  -7   1   3       12.43       17.03      4.21 o
  -6   1   3       62.73       66.26      4.72 o
  -5   1   3      195.46      228.94      9.19 o
  -4   1   3      368.61      355.17      7.35 o
  -3   1   3      337.20      385.63      4.62 o
  -2   1   3      171.65      106.73      2.91 o
  -1   1   3      525.07      487.09      3.65 o
   0   1   3      435.60      436.61      2.59 o
   1   1   3      272.43      220.63      2.94 o
   2   1   3      100.38       99.57      3.67 o
   3   1   3      747.50      717.16      9.35 o
   4   1   3        0.13        0.33      3.33 o
   5   1   3      143.27      142.98      4.95 o
   6   1   3      459.47      461.52      8.28 o
   7   1   3       21.06       22.22      5.02 o
   8   1   3       45.45       56.85      6.10 o
 -10   2   3        4.09        7.55      7.18 o
  -9   2   3      116.44      113.86      7.09 o
  -8   2   3      106.94       95.77      7.04 o
  -7   2   3       69.89       75.12      4.94 o
  -6   2   3        4.83        3.92      3.37 o
  -5   2   3      165.97      203.23      7.02 o
  -4   2   3      675.90      688.88      9.16 o
  -3   2   3       22.30       36.49      3.25 o
  -2   2   3     1141.61     1087.35      5.70 o
  -1   2   3      413.02      422.27      2.70 o
   0   2   3      793.95      768.03      5.08 o
   1   2   3       10.02       14.55      1.59 o
   2   2   3      114.00      150.21      3.43 o
   3   2   3        3.11        4.56      3.22 o
   4   2   3       16.06       12.89      4.07 o
   5   2   3       14.66       19.68      4.63 o
   6   2   3      142.80      152.64      6.65 o
   7   2   3       14.00        5.14      4.87 o
 -10   3   3        0.57       -5.00      7.06 o
  -9   3   3        5.26        4.35      5.20 o
  -8   3   3        0.43        2.88      4.40 o
  -7   3   3        0.43       -0.43      2.77 o
  -6   3   3      574.40      613.84     14.08 o
  -5   3   3      352.38      353.80      8.24 o
  -4   3   3      353.23      319.69      7.22 o
  -3   3   3      118.65      106.90      2.80 o
  -2   3   3       51.64       49.33      2.92 o
  -1   3   3      224.94      249.35      2.84 o
   0   3   3       31.96       45.04      4.12 o
   1   3   3     2167.40     1983.20     48.75 o
   2   3   3      368.86      488.46      5.77 o
   3   3   3       96.81       84.58      4.07 o
   4   3   3      715.84      740.58      8.94 o
   5   3   3       33.59       33.49      4.80 o
   6   3   3      158.72      131.87      6.49 o
   7   3   3        9.38        4.94      5.30 o
 -10   4   3      180.66      222.31     24.98 o
  -9   4   3       10.94       11.59      5.46 o
  -8   4   3      228.74      249.29      7.42 o
  -7   4   3      502.87      462.87     18.61 o
  -6   4   3       45.14       51.92      4.00 o
  -5   4   3        0.30        0.71      3.00 o
  -4   4   3     1119.66     1126.83     14.09 o
  -3   4   3      232.91      254.75      4.70 o
  -2   4   3      431.67      434.78      6.84 o
  -1   4   3      541.28      430.17      5.37 o
   0   4   3      341.14      299.77      6.81 o
   1   4   3      507.27      599.97      9.86 o
   2   4   3        6.99       10.13      1.64 o
   3   4   3      120.61      141.16      4.67 o
   4   4   3      151.34      135.86      5.26 o
   5   4   3       54.46       38.54      4.93 o
   6   4   3        1.01        0.37      5.03 o
   7   4   3       35.35       33.21      5.85 o
 -10   5   3       12.30       10.39     10.55 o
  -9   5   3       75.24       75.46      6.27 o
  -8   5   3        2.29        2.65      4.98 o
  -7   5   3       20.57       16.29      5.11 o
  -6   5   3      135.80      131.10      6.92 o
  -5   5   3        3.18        3.19      2.83 o
  -4   5   3        7.23        8.35      4.57 o
  -3   5   3      321.95      357.94      4.09 o
  -2   5   3      649.71      634.82      4.87 o
  -1   5   3      333.39      363.94      4.05 o
   0   5   3      409.09      353.34      7.55 o
   1   5   3      473.07      531.52     46.05 o
   2   5   3        4.49        7.70      1.53 o
   3   5   3        0.72       -0.62      3.26 o
   4   5   3        2.78        4.04      3.98 o
   5   5   3       22.44       26.77      4.72 o
   6   5   3      111.16      119.75      6.41 o
   7   5   3       29.24       31.39      5.98 o
  -9   6   3       56.77       52.89      8.28 o
  -8   6   3      256.58      291.56      9.64 o
  -7   6   3      114.93      149.58      6.82 o
  -6   6   3       21.22       19.80      3.79 o
  -5   6   3       18.54       21.61      5.29 o
  -4   6   3      185.32      190.12      6.32 o
  -3   6   3      410.49      514.54      6.74 o
  -2   6   3        0.28        1.91      2.19 o
  -1   6   3      223.72      179.36      2.49 o
   0   6   3        9.78       28.02      4.76 o
   1   6   3     1078.04     1127.04     47.58 o
   2   6   3      193.77      211.88     13.80 o
   3   6   3      229.83      301.39      6.26 o
   4   6   3      186.16      145.07      4.93 o
   5   6   3       49.68       53.28      5.24 o
   6   6   3       30.31       28.54      5.37 o
   7   6   3       10.90       16.57      5.85 o
  -9   7   3        8.48       11.50      7.61 o
  -8   7   3        0.23       12.40      5.07 o
  -7   7   3       30.11       29.68      6.84 o
  -6   7   3       27.54       21.88      6.18 o
  -5   7   3        1.11        0.63      5.17 o
  -4   7   3        9.49       13.02      4.68 o
  -3   7   3       65.58       56.14      3.33 o
  -2   7   3     1243.71     1260.29     11.29 o
  -1   7   3     2114.76     2174.92     24.50 o
   0   7   3       67.97       62.98      2.53 o
   1   7   3        3.67        2.71      1.53 o
   2   7   3        2.46        8.75      3.03 o
   3   7   3       95.66       82.48      4.76 o
   4   7   3       10.24       10.66      4.48 o
   5   7   3       20.17       26.32      4.45 o
   6   7   3       48.44       36.38      6.50 o
   7   7   3        5.35        2.75      8.92 o
  -9   8   3        0.08        2.19      7.71 o
  -8   8   3        2.93       10.62      7.36 o
  -7   8   3      175.17      176.80      8.71 o
  -6   8   3       11.26       16.57      6.14 o
  -5   8   3      153.28      134.72      6.65 o
  -4   8   3       12.61        6.80      4.38 o
  -3   8   3      134.35      138.11      3.68 o
  -2   8   3      124.28      201.58      3.51 o
  -1   8   3        0.49        3.88      2.04 o
   0   8   3      259.90      270.09     12.91 o
   1   8   3       15.65       13.22      2.20 o
   2   8   3       43.98       46.88      3.94 o
   3   8   3        1.23        0.11      4.09 o
   4   8   3       58.24       66.97      5.87 o
   5   8   3        2.22        1.79      5.24 o
   6   8   3        8.54       10.46      6.15 o
   7   8   3        0.20        2.45      8.62 o
  -9   9   3       23.44       19.96      8.25 o
  -8   9   3      110.81      108.29      8.52 o
  -7   9   3       30.55       28.92      6.89 o
  -6   9   3      108.57      130.65      7.43 o
  -5   9   3       79.23       84.36      6.20 o
  -4   9   3      274.61      304.66      5.44 o
  -3   9   3      137.68      157.89      3.84 o
  -2   9   3        9.19       10.90      2.68 o
  -1   9   3       74.98       78.34      2.77 o
   0   9   3       43.46       37.97      2.21 o
   1   9   3      514.17      644.18     24.33 o
   2   9   3      221.38      163.89      5.40 o
   3   9   3      118.63      136.18      6.58 o
   4   9   3        8.02        3.50      4.83 o
   5   9   3       51.46       69.87      8.82 o
   6   9   3        2.84       11.77      8.03 o
   7   9   3       20.67       40.77      9.78 o
  -9  10   3       18.21       19.81      8.02 o
  -8  10   3       39.10       45.72      7.78 o
  -7  10   3       34.48       30.42      7.11 o
  -6  10   3      480.35      523.23     11.15 o
  -5  10   3        9.52        6.22      5.53 o
  -4  10   3      217.11      195.83      6.58 o
  -3  10   3       79.55       77.50      3.93 o
  -2  10   3       13.17        8.68      2.88 o
  -1  10   3     1442.83     1396.13     11.66 o
   0  10   3      440.54      434.04      5.93 o
   1  10   3      105.15       99.09      4.68 o
   2  10   3      244.76      237.72      6.33 o
   3  10   3       64.34       70.12      6.37 o
   4  10   3        2.60        2.17      5.12 o
   5  10   3       60.73       57.56      9.23 o
   6  10   3       17.60       17.10      8.45 o
  -8  11   3       16.12       29.27      7.20 o
  -7  11   3       84.84       73.56      7.56 o
  -6  11   3      181.56      209.42      8.92 o
  -5  11   3       30.54       18.74      5.84 o
  -4  11   3        3.89       -0.39      2.77 o
  -3  11   3       67.31       54.48      3.84 o
  -2  11   3      231.14      225.36      4.68 o
  -1  11   3      191.93      214.57      3.79 o
   0  11   3      119.01      120.63      3.97 o
   1  11   3        2.89        1.18      2.07 o
   2  11   3        6.62        4.88      4.48 o
   3  11   3      246.97      247.90      7.42 o
   4  11   3      445.80      407.48     13.53 o
   5  11   3       36.67       27.21      8.52 o
   6  11   3       13.10       13.11      8.74 o
  -8  12   3       12.35       10.54      7.20 o
  -7  12   3        3.29        5.35      6.75 o
  -6  12   3      169.37      173.56      8.57 o
  -5  12   3      139.49      132.90      7.50 o
  -4  12   3      351.29      348.31      8.52 o
  -3  12   3       65.96       70.56      4.36 o
  -2  12   3      228.31      239.74      4.88 o
  -1  12   3        0.04       -1.53      2.86 o
   0  12   3        4.59        5.61      2.28 o
   1  12   3        4.74        5.66      2.64 o
   2  12   3       60.65       46.39      5.17 o
   3  12   3       46.61       41.91      5.85 o
   4  12   3        0.20        1.00      7.97 o
   5  12   3       19.40       19.58      8.53 o
   6  12   3       52.43       58.71      9.88 o
  -8  13   3        0.17       -0.08      7.34 o
  -7  13   3       46.92       48.56      7.56 o
  -6  13   3       25.36       22.03      6.45 o
  -5  13   3      225.84      175.75      8.21 o
  -4  13   3      214.53      199.16      6.57 o
  -3  13   3        4.58        3.16      3.93 o
  -2  13   3       26.10       31.49      3.36 o
  -1  13   3       69.95       57.41      3.62 o
   0  13   3      294.65      250.41      4.55 o
   1  13   3        4.65        6.67      2.46 o
   2  13   3      179.61      187.02      7.09 o
   3  13   3      120.06      112.30      9.87 o
   4  13   3        6.86        6.58      8.25 o
   5  13   3        1.00        4.30      8.47 o
   6  13   3        0.00       -1.78      9.19 o
  -7  14   3        5.77        7.54      6.62 o
  -6  14   3        2.35        1.74      6.35 o
  -5  14   3      220.11      209.66      8.92 o
  -4  14   3        0.00        7.13      5.76 o
  -3  14   3      190.62      168.38      6.14 o
  -2  14   3       23.09       14.77      3.34 o
  -1  14   3       90.52       80.70      3.95 o
   0  14   3        0.09        0.25      3.36 o
   1  14   3      150.45      155.86      5.66 o
   2  14   3       17.30       15.16      5.40 o
   3  14   3       14.10        9.94      8.00 o
   4  14   3       10.98       11.29      8.60 o
   5  14   3       19.87       11.78      9.37 o
  -7  15   3       93.05       94.01     10.27 o
  -6  15   3        4.73        2.06      6.67 o
  -5  15   3      352.55      300.94      9.78 o
  -4  15   3      632.02      621.15     17.86 o
  -3  15   3       52.02       57.94      4.99 o
  -2  15   3      606.21      591.65      9.10 o
  -1  15   3      304.79      312.94      5.51 o
   0  15   3      396.06      417.47      6.76 o
   1  15   3      924.37      815.01     11.83 o
   2  15   3      192.91      230.00     11.27 o
   3  15   3      154.59      139.65     10.83 o
   4  15   3       16.34       23.04      9.31 o
   5  15   3      162.17      179.61     12.73 o
  -7  16   3        5.19        7.52      6.89 o
  -6  16   3        2.32        7.17      7.00 o
  -5  16   3       61.20       57.81      7.33 o
  -4  16   3       14.79       10.04      5.79 o
  -3  16   3       11.48       23.00      4.80 o
  -2  16   3      331.48      294.91      7.52 o
  -1  16   3       28.17       37.99      4.48 o
   0  16   3       87.09       89.65      6.90 o
   1  16   3        8.76       11.57      6.02 o
   2  16   3        1.54        5.46      7.81 o
   3  16   3        4.47        4.53     10.43 o
   4  16   3        0.94        5.63      9.28 o
  -6  17   3       20.86       29.43      7.41 o
  -5  17   3        0.22        0.92      6.20 o
  -4  17   3       51.75       36.79      6.66 o
  -3  17   3       47.94       46.72      6.44 o
  -2  17   3        3.79       -0.17      4.67 o
  -1  17   3       80.37       71.26      5.05 o
   0  17   3       23.40       10.60      5.92 o
   1  17   3       67.79       59.23      6.65 o
   2  17   3       30.15       48.62     16.00 o
   3  17   3        0.16       -0.74      8.18 o
   4  17   3        5.05       14.59      9.60 o
  -5  18   3        0.27       -2.50      6.41 o
  -4  18   3       12.67       12.50      6.34 o
  -3  18   3       10.35        4.62      5.54 o
  -2  18   3       51.44       44.12      5.35 o
  -1  18   3        1.25        2.37      4.29 o
   0  18   3        0.25       11.86      5.73 o
   1  18   3        9.36       10.45      7.37 o
   2  18   3        4.40       -0.61      8.34 o
   3  18   3        6.69        4.30      8.88 o
  -5  19   3       11.66       18.04      6.67 o
  -4  19   3       28.03       32.22      6.86 o
  -3  19   3       15.46       18.48      6.64 o
  -2  19   3       12.47       21.14      5.05 o
  -1  19   3       91.88       83.75      6.17 o
   0  19   3       10.93       19.45      6.33 o
   1  19   3       16.77       19.59      8.55 o
   2  19   3        1.44       -2.52      8.63 o
  -3  20   3       51.10       26.92      6.61 o
  -2  20   3        4.46        4.91      5.43 o
  -1  20   3       81.64       79.12      6.54 o
   0  20   3       61.67       84.49      9.98 o
   1  20   3        3.42       13.68      8.46 o
  -1  21   3       38.93       50.49      7.79 o
 -10   0   4        1.19       16.32     14.69 o
  -9   0   4       17.34        4.12     14.69 o
  -8   0   4        2.37        3.31      5.54 o
  -7   0   4        0.16       17.01     13.37 o
  -6   0   4       96.36      113.89     12.56 o
  -5   0   4      291.42      234.91      8.65 o
  -4   0   4      195.33      220.23      6.46 o
  -3   0   4     3106.78     3144.56     21.51 o
  -2   0   4     1270.23     1308.47      9.94 o
  -1   0   4     2793.96     2632.94     21.94 o
   0   0   4      816.76      865.80     10.05 o
   1   0   4        1.21        2.20      2.98 o
   2   0   4       34.87       31.25      4.15 o
   3   0   4      170.57      140.17      5.80 o
   4   0   4        8.08        8.10      4.73 o
   5   0   4      113.42      115.73      8.31 o
   6   0   4        6.72       11.61      7.14 o
   7   0   4      244.68      288.31     12.47 o
 -10   1   4       24.32       27.30     10.99 o
  -9   1   4       76.28       78.93     12.48 o
  -8   1   4        2.50        1.18      5.44 o
  -7   1   4      172.87      179.33      6.30 o
  -6   1   4       35.68       29.36      7.69 o
  -5   1   4       18.79       23.87      5.37 o
  -4   1   4     1797.48     1827.85      9.87 o
  -3   1   4      668.24      627.76      6.25 o
  -2   1   4      824.66      864.44      5.88 o
  -1   1   4      543.27      573.58      5.10 o
   0   1   4        0.53        2.06      1.33 o
   1   1   4        2.08        1.92      1.99 o
   2   1   4       34.62       45.80      3.04 o
   3   1   4        1.53        2.78      3.07 o
   4   1   4       64.78       55.67      4.25 o
   5   1   4      158.72      164.54      5.93 o
   6   1   4      147.83      124.97      5.95 o
   7   1   4        1.27        2.01      4.98 o
 -10   2   4        7.89        6.41      8.58 o
  -9   2   4       13.36        8.39     10.10 o
  -8   2   4       14.17       11.11      5.91 o
  -7   2   4      162.38      170.09      6.61 o
  -6   2   4      607.68      576.11     10.63 o
  -5   2   4      347.74      369.09      8.26 o
  -4   2   4     1340.95     1417.11     13.91 o
  -3   2   4     2902.41     2825.68     17.36 o
  -2   2   4     1592.02     1703.20      8.67 o
  -1   2   4     1817.71     1660.68      7.75 o
   0   2   4      335.79      393.75      8.14 o
   1   2   4      230.48      207.57      8.93 o
   2   2   4      692.47      697.95     11.84 o
   3   2   4       85.11       79.74      3.83 o
   4   2   4      313.01      268.48      5.99 o
   5   2   4      229.78      235.32      6.44 o
   6   2   4       93.03       94.27      5.65 o
   7   2   4       21.58       18.59      5.29 o
 -10   3   4       11.30       24.85     11.33 o
  -9   3   4        0.51        4.08      4.72 o
  -8   3   4        0.71       -3.62      8.70 o
  -7   3   4        7.70        6.67      8.82 o
  -6   3   4      104.52      105.84      7.03 o
  -5   3   4       41.28       40.42      5.61 o
  -4   3   4      936.07     1048.08      8.71 o
  -3   3   4       37.68       70.72      3.70 o
  -2   3   4        9.87       11.89      2.39 o
  -1   3   4      160.41      121.87      3.74 o
   0   3   4      126.74      110.80      2.81 o
   1   3   4        7.19        2.33      1.62 o
   2   3   4       21.99       18.76      2.14 o
   3   3   4      291.08      325.80      6.71 o
   4   3   4       40.33       37.15      4.29 o
   5   3   4       96.35       93.63      6.34 o
   6   3   4       25.03       18.72      4.73 o
   7   3   4        8.31        3.31      6.23 o
 -10   4   4        3.27        2.42     10.79 o
  -9   4   4       75.84       80.16      8.13 o
  -8   4   4       61.80       55.12      5.42 o
  -7   4   4      128.24      113.73      5.29 o
  -6   4   4        4.73        7.53      3.37 o
  -5   4   4      173.81      161.43      7.90 o
  -4   4   4       23.40       20.87      2.74 o
  -3   4   4      952.63      992.51      7.84 o
  -2   4   4       25.78       28.69      1.97 o
  -1   4   4      284.31      358.87      6.58 o
   0   4   4     1559.73     1457.45     22.89 o
   1   4   4       76.92       47.54      6.61 o
   2   4   4        4.17        7.12      1.65 o
   3   4   4       20.92       29.30      3.69 o
   4   4   4        0.06       -1.42      3.74 o
   5   4   4      319.87      281.98      9.90 o
   6   4   4       34.91       35.11      5.33 o
   7   4   4        7.46       16.90      6.44 o
 -10   5   4        6.43       13.78     10.77 o
  -9   5   4        0.09       -0.54      7.25 o
  -8   5   4       11.11        7.98      4.95 o
  -7   5   4        0.06        4.98      3.95 o
  -6   5   4      350.62      323.59      5.33 o
  -5   5   4        3.91        5.82      4.29 o
  -4   5   4      381.62      401.78      5.36 o
  -3   5   4        4.13       12.28      3.03 o
  -2   5   4      310.84      386.75      5.13 o
  -1   5   4      527.59      485.82      3.60 o
   0   5   4      172.86      165.72      6.50 o
   1   5   4       38.99       60.08      7.67 o
   2   5   4      617.87      520.36     15.00 o
   3   5   4        0.23        1.24      3.43 o
   4   5   4        5.26        3.92      3.86 o
   5   5   4       49.44       43.20      5.13 o
   6   5   4        5.75        5.92      6.36 o
   7   5   4       48.47       54.15      7.89 o
  -9   6   4        0.08        3.46      7.62 o
  -8   6   4      127.89      104.76     11.32 o
  -7   6   4      611.09      544.83      8.14 o
  -6   6   4       34.24       38.60      6.46 o
  -5   6   4       39.99       37.77      5.67 o
  -4   6   4      101.49      101.22      4.39 o
  -3   6   4      142.81      145.36      4.10 o
  -2   6   4     1197.30     1259.83      7.55 o
  -1   6   4      356.29      324.78      5.72 o
   0   6   4      153.48      137.97      6.64 o
   1   6   4      257.10      260.37     16.63 o
   2   6   4        0.48        2.20      2.23 o
   3   6   4      116.00      103.18      7.98 o
   4   6   4       94.33       89.38      5.49 o
   5   6   4       84.63       63.85      8.51 o
   6   6   4        9.00        7.90      6.50 o
  -9   7   4       10.59       11.34      7.49 o
  -8   7   4      349.50      291.65     10.62 o
  -7   7   4       17.32       15.63      6.55 o
  -6   7   4     1170.70     1113.93     14.45 o
  -5   7   4      238.98      233.51      8.51 o
  -4   7   4       43.19       30.29      4.25 o
  -3   7   4     1982.25     1913.16     14.32 o
  -2   7   4       39.97       62.44      2.86 o
  -1   7   4      197.86      220.09     10.06 o
   0   7   4      381.04      413.04      9.55 o
   1   7   4     1298.56     1242.20     15.39 o
   2   7   4       72.41       40.67      3.94 o
   3   7   4       94.83       82.19      5.53 o
   4   7   4        0.26        2.95      4.35 o
   5   7   4        2.21        3.73      7.75 o
   6   7   4        4.77       18.37      8.36 o
  -9   8   4       47.27       41.55      8.21 o
  -8   8   4      104.93       96.54      8.63 o
  -7   8   4       96.52       70.90      7.65 o
  -6   8   4       32.41       31.17      6.45 o
  -5   8   4        1.37        1.00      5.40 o
  -4   8   4       14.76       11.70      4.16 o
  -3   8   4       49.24       50.19      2.99 o
  -2   8   4       43.66       49.03      2.83 o
  -1   8   4      466.74      405.16      7.55 o
   0   8   4       25.26       17.45      1.54 o
   1   8   4      274.47      235.22     11.60 o
   2   8   4       18.95       15.88      2.56 o
   3   8   4      473.73      386.59      7.22 o
   4   8   4       45.90       33.40      8.80 o
   5   8   4       39.90       38.22      8.44 o
   6   8   4        4.22        5.83      8.37 o
  -9   9   4        1.02        6.63      9.53 o
  -8   9   4       83.32       81.65      8.52 o
  -7   9   4       27.30       30.18      7.22 o
  -6   9   4        6.35        6.88      5.94 o
  -5   9   4      140.14      166.98      7.43 o
  -4   9   4      463.82      418.54     10.12 o
  -3   9   4       44.16       48.12      3.30 o
  -2   9   4      106.95       98.40      3.28 o
  -1   9   4      226.75      246.25      5.65 o
   0   9   4       12.01        8.68      1.42 o
   1   9   4       32.56       15.27      3.90 o
   2   9   4       66.87       71.36      7.54 o
   3   9   4       60.92       49.03      7.64 o
   4   9   4       81.89       89.20      9.02 o
   5   9   4       21.05       15.81      8.13 o
   6   9   4        5.97        9.30      8.57 o
  -9  10   4        1.42        3.54      9.86 o
  -8  10   4        2.23        5.46      6.96 o
  -7  10   4      302.66      245.72      9.46 o
  -6  10   4        4.52        5.73      5.96 o
  -5  10   4        9.72        5.09      5.48 o
  -4  10   4       79.75       89.84      3.88 o
  -3  10   4       44.97       47.53      3.46 o
  -2  10   4      253.49      270.33      6.09 o
  -1  10   4      474.93      420.24      5.52 o
   0  10   4       86.22       63.79      2.38 o
   1  10   4       18.72       21.67      3.10 o
   2  10   4        1.46        5.29      6.76 o
   3  10   4       47.12       54.37      8.23 o
   4  10   4      122.17      108.98      9.67 o
   5  10   4       34.11       51.20      9.02 o
   6  10   4        0.63        5.55      8.82 o
  -8  11   4       37.60       50.59      7.95 o
  -7  11   4        5.89        3.66      6.92 o
  -6  11   4        7.34        5.82      6.01 o
  -5  11   4       62.37       63.29      6.42 o
  -4  11   4       57.53       52.95      3.80 o
  -3  11   4       87.45       84.78      3.94 o
  -2  11   4      135.01      134.16      3.66 o
  -1  11   4        1.29        3.18      2.32 o
   0  11   4       71.42       71.57      3.46 o
   1  11   4      985.02     1051.07     19.75 o
   2  11   4       10.89       18.06      7.17 o
   3  11   4       22.76       39.88      8.74 o
   4  11   4       15.94       20.55      8.55 o
   5  11   4       15.21       14.05      8.51 o
  -8  12   4        6.32       10.46      7.43 o
  -7  12   4        4.99        2.98      6.66 o
  -6  12   4        5.86       13.94      6.46 o
  -5  12   4       16.82       12.60      5.78 o
  -4  12   4       32.80       31.20      3.86 o
  -3  12   4        9.07        6.15      3.26 o
  -2  12   4       92.48      128.25      4.55 o
  -1  12   4      730.73      794.00      9.07 o
   0  12   4      193.80      160.99      5.02 o
   1  12   4        3.25        4.08      6.91 o
   2  12   4       39.02       36.04      7.49 o
   3  12   4      145.65      129.21      9.79 o
   4  12   4        0.31        4.33      8.51 o
   5  12   4        0.61        0.30      9.00 o
  -8  13   4       21.86       10.42      7.39 o
  -7  13   4        1.15        0.86      6.94 o
  -6  13   4      100.64       88.79      7.93 o
  -5  13   4      121.85      110.66      7.61 o
  -4  13   4      207.64      165.40      7.48 o
  -3  13   4      150.93      182.26      4.99 o
  -2  13   4        4.33        4.32      3.27 o
  -1  13   4       70.21       67.64      3.13 o
   0  13   4      146.29      122.40      4.13 o
   1  13   4      446.12      444.65      8.72 o
   2  13   4       44.20       40.66      8.42 o
   3  13   4        1.05        4.53      7.50 o
   4  13   4        0.31       -2.62      8.31 o
   5  13   4        4.20        4.58      9.48 o
  -7  14   4        6.95        5.87      7.16 o
  -6  14   4      130.78      128.65      8.49 o
  -5  14   4      196.01      171.32      8.31 o
  -4  14   4        3.67       -1.02      5.38 o
  -3  14   4       29.12       26.43      4.38 o
  -2  14   4      178.12      216.46      5.31 o
  -1  14   4       20.04        8.22      3.18 o
   0  14   4      160.56      186.43      7.98 o
   1  14   4      120.44      120.03      7.02 o
   2  14   4      165.46      150.38     10.18 o
   3  14   4       18.39       20.15      8.71 o
   4  14   4       15.43       25.23      9.09 o
  -7  15   4       17.69       18.36      7.31 o
  -6  15   4       36.75       20.06      6.79 o
  -5  15   4        2.03       13.12      6.33 o
  -4  15   4       37.19       42.83      6.41 o
  -3  15   4       54.46       60.86      4.99 o
  -2  15   4      240.55      265.89      5.97 o
  -1  15   4      176.79      190.67      5.94 o
   0  15   4      159.71      170.61      7.48 o
   1  15   4       13.39       10.74      5.59 o
   2  15   4       44.61       56.44     17.10 o
   3  15   4        4.46        8.92      8.46 o
   4  15   4        0.48        5.95      9.36 o
  -6  16   4      214.38      220.02     10.00 o
  -5  16   4        6.20        2.22      6.18 o
  -4  16   4       13.08        5.59      5.63 o
  -3  16   4       93.06       71.84      5.39 o
  -2  16   4       65.85       75.92      6.32 o
  -1  16   4      327.70      284.81      9.23 o
   0  16   4       63.69       71.99      8.68 o
   1  16   4       97.41       71.59      9.06 o
   2  16   4       10.61       15.26      8.43 o
   3  16   4       41.41       40.29      9.54 o
  -6  17   4       38.81       32.82      7.19 o
  -5  17   4      202.00      157.78      9.08 o
  -4  17   4       28.17       30.62      6.42 o
  -3  17   4       46.99       53.49      6.67 o
  -2  17   4       73.68       56.06      5.41 o
  -1  17   4        7.60       11.81      5.83 o
   0  17   4      292.49      245.21     16.33 o
   1  17   4      121.11      118.25     10.20 o
   2  17   4        1.11        5.85      8.08 o
   3  17   4        2.60        6.07      8.56 o
  -5  18   4        3.15        2.28      6.83 o
  -4  18   4        0.91        0.71      6.28 o
  -3  18   4        2.44        1.26      5.73 o
  -2  18   4       32.81       52.71      7.26 o
  -1  18   4        1.00        0.56      5.86 o
   0  18   4        4.00        4.54      7.92 o
   1  18   4        4.86        2.11      8.54 o
   2  18   4       11.88       -0.14      8.37 o
  -4  19   4       11.03       15.48      6.60 o
  -3  19   4        0.18        1.57      6.04 o
  -2  19   4        2.54        3.26      6.63 o
  -1  19   4       21.70       30.76      7.66 o
   0  19   4        1.68        5.02      8.40 o
   1  19   4       14.46       18.33      8.69 o
  -3  20   4        2.32        4.38      8.88 o
  -2  20   4        5.56        4.91      9.91 o
  -1  20   4       63.42       74.08     10.22 o
   0  20   4       28.49       27.98      7.91 o
 -10   1   5        1.72        1.31     10.79 o
  -9   1   5        6.05        5.22     10.14 o
  -8   1   5       16.53       13.54      9.29 o
  -7   1   5        0.21       -1.80      8.63 o
  -6   1   5       20.63       14.45      6.05 o
  -5   1   5      376.24      367.97      6.53 o
  -4   1   5        0.61        3.40      3.06 o
  -3   1   5       26.67       25.13      2.96 o
  -2   1   5      152.99      112.64      3.32 o
  -1   1   5       42.18       59.58      2.71 o
   0   1   5       25.59       29.30      2.25 o
   1   1   5      586.44      585.76      6.21 o
   2   1   5       44.60       37.30      3.23 o
   3   1   5      146.27      126.08      4.78 o
   4   1   5      195.64      219.41      6.33 o
   5   1   5       64.06       45.83      5.04 o
   6   1   5       15.38        7.75      6.49 o
 -10   2   5       37.50       32.60     11.48 o
  -9   2   5       54.87       57.94     11.03 o
  -8   2   5       52.71       57.78     10.17 o
  -7   2   5      277.21      276.40     12.25 o
  -6   2   5      239.52      213.57      8.20 o
  -5   2   5       14.29        8.39      4.47 o
  -4   2   5       46.60       37.29      3.38 o
  -3   2   5      201.57      191.92      3.24 o
  -2   2   5        0.78        8.04      2.65 o
  -1   2   5      581.39      553.81      3.89 o
   0   2   5      122.86      117.90      2.20 o
   1   2   5       99.43       79.84      3.93 o
   2   2   5      100.30       98.88      3.66 o
   3   2   5        0.30        6.44      3.36 o
   4   2   5       25.90       31.62      4.15 o
   5   2   5       76.05       88.50      5.35 o
   6   2   5        0.14        1.99      5.77 o
 -10   3   5        7.75       13.22      8.64 o
  -9   3   5       12.16        8.53      9.98 o
  -8   3   5        0.24        2.93      9.20 o
  -7   3   5      227.73      236.47      9.40 o
  -6   3   5      178.80      175.95      7.90 o
  -5   3   5      461.76      435.07      7.97 o
  -4   3   5        9.04        7.02      3.59 o
  -3   3   5      680.74      623.98      5.98 o
  -2   3   5        1.17        9.40      2.54 o
  -1   3   5      277.29      308.02      5.00 o
   0   3   5       40.53       32.35      2.43 o
   1   3   5      216.62      196.85      4.31 o
   2   3   5       35.78       32.71      3.89 o
   3   3   5        0.55        0.84      3.11 o
   4   3   5      120.02      124.90      5.07 o
   5   3   5        5.58        3.39      5.35 o
   6   3   5       48.89       51.94      6.50 o
 -10   4   5       24.75       36.74     11.29 o
  -9   4   5       25.12       29.22      8.13 o
  -8   4   5        0.03        4.32      9.72 o
  -7   4   5      165.24      134.19      4.74 o
  -6   4   5      361.72      325.81     24.00 o
  -5   4   5        2.70        5.39      4.57 o
  -4   4   5      360.00      350.90      6.07 o
  -3   4   5      396.48      355.30      5.63 o
  -2   4   5     1050.01     1091.85     11.66 o
  -1   4   5        1.19        2.64      1.52 o
   0   4   5        1.58       -1.10      1.72 o
   1   4   5      273.42      204.25      9.04 o
   2   4   5      208.01      202.23      6.64 o
   3   4   5      120.77      118.18      4.31 o
   4   4   5       28.58       33.70      5.47 o
   5   4   5       16.88       21.92      5.50 o
   6   4   5       14.24       18.21      6.04 o
 -10   5   5        9.38        7.87     11.13 o
  -9   5   5        0.04       -1.43      9.68 o
  -8   5   5       17.02       11.49      7.08 o
  -7   5   5       83.64       77.02      6.64 o
  -6   5   5       74.43       79.80      7.26 o
  -5   5   5       89.30       98.68      5.63 o
  -4   5   5        0.01       -1.16      3.55 o
  -3   5   5       55.39       73.99      3.87 o
  -2   5   5       37.10       44.44      2.38 o
  -1   5   5       61.26       50.91      2.83 o
   0   5   5        0.10       -0.83      3.72 o
   1   5   5       71.48       75.76      6.27 o
   2   5   5        4.05        1.89      1.76 o
   3   5   5       87.56       99.99      8.05 o
   4   5   5       46.58       40.38      7.82 o
   5   5   5        0.31        0.66      5.55 o
   6   5   5        0.00       -2.44      5.90 o
  -9   6   5      301.68      323.05     14.84 o
  -8   6   5       87.85       85.33      8.17 o
  -7   6   5      466.13      479.98     11.95 o
  -6   6   5       90.76       84.39      7.35 o
  -5   6   5      203.84      143.55     11.20 o
  -4   6   5       42.09       61.97      4.08 o
  -3   6   5       98.94      107.93      4.02 o
  -2   6   5       66.75       60.20      2.30 o
  -1   6   5        4.65        3.47      1.67 o
   0   6   5      163.48      106.90      6.71 o
   1   6   5        3.90        8.74      5.69 o
   2   6   5      433.26      475.46     23.96 o
   3   6   5      188.43      193.14      9.60 o
   4   6   5       15.60       10.98      6.86 o
   5   6   5        4.59       12.10      7.51 o
   6   6   5        5.87       10.96      7.40 o
  -9   7   5        2.33        7.27      9.70 o
  -8   7   5        0.31        2.68      6.98 o
  -7   7   5      109.09      113.54      8.36 o
  -6   7   5        9.97       11.62      6.35 o
  -5   7   5      322.31      296.01      8.45 o
  -4   7   5       41.26       37.43      3.92 o
  -3   7   5       50.25       42.11      3.58 o
  -2   7   5      468.98      438.80      4.20 o
  -1   7   5        0.17       -0.07      1.92 o
   0   7   5      149.44      144.80      6.02 o
   1   7   5      124.47      107.75      7.37 o
   2   7   5       22.70       22.06      6.17 o
   3   7   5      101.79      102.14      8.50 o
   4   7   5      140.07      174.36     12.43 o
   5   7   5       38.23       46.73      8.34 o
   6   7   5       31.71       39.04      9.45 o
  -9   8   5       11.60       13.62      7.82 o
  -8   8   5      146.15      118.38      8.84 o
  -7   8   5      487.59      502.68     15.11 o
  -6   8   5        0.00       -0.46      6.01 o
  -5   8   5       44.84       36.91      6.05 o
  -4   8   5       25.20       12.84      4.26 o
  -3   8   5     1071.59     1113.42     12.34 o
  -2   8   5      141.28      132.63      3.47 o
  -1   8   5      361.06      353.57      4.50 o
   0   8   5       28.99       17.60      3.99 o
   1   8   5        3.30        1.68      5.91 o
   2   8   5       46.26       58.78      7.79 o
   3   8   5      278.64      289.44     14.62 o
   4   8   5      110.86      143.35     10.18 o
   5   8   5       47.38       47.61      9.31 o
  -9   9   5       22.34       30.64      8.10 o
  -8   9   5       68.85       70.76      8.20 o
  -7   9   5      174.85      168.66      9.06 o
  -6   9   5      343.39      314.50      9.64 o
  -5   9   5        5.35        2.39      5.50 o
  -4   9   5      159.10      143.24      5.70 o
  -3   9   5      357.12      322.09     16.23 o
  -2   9   5       65.46       64.19      3.01 o
  -1   9   5      135.67      110.95      4.29 o
   0   9   5      104.05      109.15      5.12 o
   1   9   5       60.67       54.97      7.26 o
   2   9   5       50.08       56.18      7.82 o
   3   9   5       38.77       66.23      8.82 o
   4   9   5       48.83       46.08      8.73 o
   5   9   5        6.66       10.96      8.51 o
  -9  10   5        8.31        6.76      7.82 o
  -8  10   5       60.15       66.18      8.17 o
  -7  10   5        6.68        3.11      6.78 o
  -6  10   5        4.69       -0.50      6.04 o
  -5  10   5      109.57       97.21      7.01 o
  -4  10   5        0.28        1.48      4.10 o
  -3  10   5       78.55       77.77      3.58 o
  -2  10   5       18.69       23.73      2.80 o
  -1  10   5      164.77      143.22      4.62 o
   0  10   5       46.55       50.29      4.62 o
   1  10   5        3.45       -0.05      6.54 o
   2  10   5       31.22       26.55      7.45 o
   3  10   5       72.47       69.57      8.71 o
   4  10   5        4.84        1.57      7.98 o
   5  10   5        0.61        1.72      8.32 o
  -8  11   5        0.10        6.89      7.06 o
  -7  11   5       67.52       84.22      8.01 o
  -6  11   5        2.44        6.88      5.84 o
  -5  11   5       14.43       17.61      5.93 o
  -4  11   5        7.07        9.92      3.30 o
  -3  11   5      689.06      591.61      6.51 o
  -2  11   5      386.21      396.64      5.45 o
  -1  11   5       10.62       12.47      3.54 o
   0  11   5        0.68       -0.33      4.00 o
   1  11   5       14.18        6.94      7.05 o
   2  11   5       20.47       20.49      7.72 o
   3  11   5       56.84       60.18      9.18 o
   4  11   5       17.50       12.31      8.34 o
   5  11   5       40.28       27.53      8.62 o
  -8  12   5        0.03        3.00      7.38 o
  -7  12   5       30.42       27.76      7.19 o
  -6  12   5       18.47       17.11      6.17 o
  -5  12   5      183.10      193.26      8.21 o
  -4  12   5       11.51        9.89      3.50 o
  -3  12   5        0.12        0.79      3.31 o
  -2  12   5       30.95       35.15      3.04 o
  -1  12   5        0.26        1.43      3.40 o
   0  12   5      117.53      111.82      5.37 o
   1  12   5        0.59        3.85      4.92 o
   2  12   5        0.03       -1.94      7.38 o
   3  12   5       42.83       42.21      8.57 o
   4  12   5       10.89       17.97      8.77 o
  -8  13   5        5.30        7.20      7.44 o
  -7  13   5       43.13       40.69      7.60 o
  -6  13   5        5.59        0.03      6.26 o
  -5  13   5       32.67       31.38      6.39 o
  -4  13   5       66.22       81.14      5.36 o
  -3  13   5       96.95       67.23      4.25 o
  -2  13   5      583.10      519.76      6.76 o
  -1  13   5      338.86      349.46      6.18 o
   0  13   5       19.95       18.21      4.38 o
   1  13   5       57.44       58.00      5.12 o
   2  13   5       80.41       67.83      9.18 o
   3  13   5       44.02       40.91      8.64 o
   4  13   5       53.51       47.87      9.61 o
  -7  14   5        5.39        9.96      7.15 o
  -6  14   5        2.34       -4.28      6.43 o
  -5  14   5        0.03       -0.56      5.73 o
  -4  14   5       51.45       46.90      6.06 o
  -3  14   5        0.04        1.59      3.57 o
  -2  14   5       33.32       33.76      3.85 o
  -1  14   5      208.94      203.87      6.61 o
   0  14   5        3.35        3.97      5.70 o
   1  14   5        7.56        7.76      5.66 o
   2  14   5       54.16       59.98      9.17 o
   3  14   5        6.13        1.27      8.67 o
  -7  15   5        9.04       16.66      7.38 o
  -6  15   5       11.16        6.60      6.77 o
  -5  15   5      130.69      113.11      7.85 o
  -4  15   5       12.98       11.99      5.63 o
  -3  15   5       12.73       10.23      3.69 o
  -2  15   5       17.84       22.06      5.09 o
  -1  15   5      149.92      133.34      6.10 o
   0  15   5      504.36      509.58     15.98 o
   1  15   5        1.68       -5.13      5.82 o
   2  15   5       36.35       36.93      8.89 o
   3  15   5       70.03       83.98     10.58 o
  -6  16   5       31.34       28.78      7.10 o
  -5  16   5        2.55       -0.85      5.86 o
  -4  16   5        5.94        5.23      5.49 o
  -3  16   5      123.09      148.86     11.65 o
  -2  16   5       45.21       36.46      6.91 o
  -1  16   5       22.79       16.14      6.11 o
   0  16   5       34.81       34.89      8.14 o
   1  16   5        3.16        5.89      7.86 o
   2  16   5       23.31       15.05      8.73 o
  -5  17   5        0.83        0.95      6.39 o
  -4  17   5       93.48       62.82      7.10 o
  -3  17   5       54.70       46.88     10.16 o
  -2  17   5       58.19       72.90      7.87 o
  -1  17   5       32.11       38.02      6.47 o
   0  17   5        3.56        3.56      8.27 o
   1  17   5       51.99       65.32      9.42 o
   2  17   5        4.75       14.52      8.85 o
  -5  18   5       38.49       37.61      7.08 o
  -4  18   5        0.12        2.38      9.85 o
  -3  18   5        8.37       12.38     10.12 o
  -2  18   5        2.68       -0.04      6.79 o
  -1  18   5       27.00       29.93      7.89 o
   0  18   5       41.33       50.53      7.99 o
   1  18   5       19.26       15.79      8.69 o
  -3  19   5        0.13        1.78     10.21 o
  -2  19   5       16.15       14.99     10.29 o
  -1  19   5       33.84       28.38      7.95 o
 -10   0   6      102.84      129.97     19.02 o
  -9   0   6      122.98      130.51     17.20 o
  -8   0   6       59.59       60.74     14.72 o
  -7   0   6      658.54      694.67     23.10 o
  -6   0   6      817.47      873.83     15.72 o
  -5   0   6      626.19      632.93     12.71 o
  -4   0   6      367.26      321.87      7.69 o
  -3   0   6      695.76      845.67     18.93 o
  -2   0   6       31.18       36.31      4.54 o
  -1   0   6      750.49      718.47      8.53 o
   0   0   6        6.66        6.95      3.91 o
   1   0   6     1823.92     1779.54     18.68 o
   2   0   6     2301.22     2480.36     41.91 o
   3   0   6      229.99      259.63      8.79 o
   4   0   6        6.85       -4.63     11.41 o
   5   0   6        4.28       13.46     12.83 o
 -10   1   6       31.20       35.81     11.64 o
  -9   1   6       16.10       16.52     10.62 o
  -8   1   6        6.07       11.50      9.46 o
  -7   1   6       26.64       15.55      6.69 o
  -6   1   6      840.45      814.32     12.69 o
  -5   1   6       12.53       11.98      3.74 o
  -4   1   6      382.82      379.13      5.73 o
  -3   1   6       37.11       46.46      4.15 o
  -2   1   6        2.47        0.52      2.87 o
  -1   1   6      446.87      484.25      5.12 o
   0   1   6       96.82       88.39      2.79 o
   1   1   6       30.97       36.80      2.44 o
   2   1   6      237.57      242.98      5.42 o
   3   1   6        1.21        4.57      3.72 o
   4   1   6      127.33      120.33      7.14 o
   5   1   6       48.43       57.17     10.21 o
 -10   2   6        5.99        0.76     10.75 o
  -9   2   6       15.00       24.69     10.47 o
  -8   2   6       68.10       70.28     10.21 o
  -7   2   6       59.61       63.18      7.38 o
  -6   2   6       40.96       33.89      6.57 o
  -5   2   6       26.37       29.55      2.36 o
  -4   2   6        5.72       10.98      2.36 o
  -3   2   6       14.95       38.11      3.37 o
  -2   2   6      490.74      445.57      6.00 o
  -1   2   6        0.14       -0.12      2.43 o
   0   2   6      279.09      238.23      2.95 o
   1   2   6       96.09       97.37      3.63 o
   2   2   6        7.71        8.09      2.96 o
   3   2   6       23.05       21.62      5.20 o
   4   2   6       38.99       50.07      6.21 o
   5   2   6        9.75        7.53      6.26 o
 -10   3   6        3.90        1.76      8.65 o
  -9   3   6       14.72       16.53     10.35 o
  -8   3   6        0.08       -2.85      9.50 o
  -7   3   6        4.14        9.05      7.01 o
  -6   3   6       89.59       88.01      7.32 o
  -5   3   6       12.17       14.29      4.27 o
  -4   3   6      416.84      397.13      5.81 o
  -3   3   6       30.53       36.53      3.38 o
  -2   3   6       37.62       43.64      3.00 o
  -1   3   6      181.28      176.77      4.66 o
   0   3   6      380.51      357.29      5.23 o
   1   3   6      249.75      245.26      7.67 o
   2   3   6      334.36      346.55      8.57 o
   3   3   6      462.70      404.34     10.90 o
   4   3   6        3.35        8.82      5.26 o
   5   3   6        0.13        3.87      6.00 o
  -9   4   6        6.77        3.32      7.72 o
  -8   4   6        1.88        4.94      7.33 o
  -7   4   6       93.30       80.51      7.75 o
  -6   4   6       45.50       42.12      6.75 o
  -5   4   6      513.25      474.38      7.66 o
  -4   4   6        4.37        6.41      3.89 o
  -3   4   6        4.25       10.83      3.53 o
  -2   4   6      101.69       84.61      3.20 o
  -1   4   6       11.44       13.20      2.53 o
   0   4   6      569.06      542.99     12.40 o
   1   4   6      113.99      126.45      4.73 o
   2   4   6      175.89      147.96      6.84 o
   3   4   6       30.14       40.51      6.06 o
   4   4   6      144.69      168.20     11.23 o
   5   4   6       19.60        4.70      5.62 o
  -9   5   6       56.27       53.25     11.00 o
  -8   5   6       68.56       70.56      7.03 o
  -7   5   6      169.69      142.19      8.46 o
  -6   5   6      284.15      252.62      9.14 o
  -5   5   6      627.77      645.33      9.97 o
  -4   5   6      356.71      321.25      6.42 o
  -3   5   6      143.17      176.69      5.06 o
  -2   5   6      496.88      431.20      7.30 o
  -1   5   6       77.20       77.88      4.10 o
   0   5   6       46.20       47.70      4.17 o
   1   5   6       29.06       26.97      4.83 o
   2   5   6        4.64        6.42      5.09 o
   3   5   6       13.19       17.56      5.86 o
   4   5   6       42.29       30.87      6.31 o
   5   5   6        6.28        4.49      6.51 o
  -9   6   6        8.33       14.23      7.87 o
  -8   6   6       89.03      108.22      8.67 o
  -7   6   6       38.49       32.74      6.97 o
  -6   6   6        0.05        1.65      4.90 o
  -5   6   6      405.78      409.63      6.60 o
  -4   6   6      440.62      432.49      6.91 o
  -3   6   6      102.31       94.82      4.15 o
  -2   6   6        7.00        7.49      2.01 o
  -1   6   6      160.76      155.68      4.46 o
   0   6   6       40.28       44.01      3.77 o
   1   6   6       17.50        7.93      4.86 o
   2   6   6       81.23       71.49      6.33 o
   3   6   6       22.50       15.19      5.75 o
   4   6   6        2.87        2.95      5.93 o
   5   6   6        4.22        2.70      6.80 o
  -9   7   6       26.87       33.67      8.52 o
  -8   7   6       10.55        5.42      7.08 o
  -7   7   6       98.47       90.46      7.59 o
  -6   7   6       84.80       85.01      7.21 o
  -5   7   6      222.02      274.27      8.14 o
  -4   7   6        0.25        2.33      3.70 o
  -3   7   6        3.58       10.81      3.33 o
  -2   7   6      205.12      145.52     11.23 o
  -1   7   6      208.75      169.05      4.36 o
   0   7   6       35.02       50.38      3.87 o
   1   7   6        3.76        3.05      5.99 o
   2   7   6        1.15       -2.07      6.42 o
   3   7   6      232.01      196.20     10.31 o
   4   7   6       19.24       27.53      6.85 o
   5   7   6        5.04        7.85      7.30 o
  -9   8   6       38.23       40.41      8.35 o
  -8   8   6       30.78       35.48      7.75 o
  -7   8   6       25.96       33.46      7.07 o
  -6   8   6        0.05        1.90      6.32 o
  -5   8   6       10.20        8.56      4.85 o
  -4   8   6        3.61        1.17      3.73 o
  -3   8   6        0.08        3.53      3.19 o
  -2   8   6       11.15        9.28      1.44 o
  -1   8   6        6.48        6.12      3.08 o
   0   8   6      157.38      149.76      5.91 o
   1   8   6       21.07       10.49      6.21 o
   2   8   6       14.22       14.39      6.76 o
   3   8   6       11.51        2.73      7.22 o
   4   8   6        0.14        5.83      8.00 o
  -9   9   6       12.78       10.69      8.06 o
  -8   9   6       14.13       22.81      7.52 o
  -7   9   6       17.84        9.46      6.85 o
  -6   9   6       31.05       25.35      6.40 o
  -5   9   6      200.82      186.15      7.35 o
  -4   9   6      152.91      153.28      5.28 o
  -3   9   6     1020.62      965.27     10.21 o
  -2   9   6      214.07      189.83      5.36 o
  -1   9   6      173.21      151.69      5.03 o
   0   9   6      194.23      202.17      6.62 o
   1   9   6        0.00        2.66      6.66 o
   2   9   6      148.11      143.24      9.62 o
   3   9   6      120.91      133.38     10.04 o
   4   9   6       17.37       13.49      8.27 o
  -8  10   6        6.40       15.57      7.24 o
  -7  10   6       83.78       83.89      8.15 o
  -6  10   6        6.73        2.94      5.91 o
  -5  10   6      166.51      148.25      6.33 o
  -4  10   6      414.32      399.86      6.97 o
  -3  10   6       61.87       59.77      3.70 o
  -2  10   6      328.79      278.29      6.41 o
  -1  10   6      152.58      164.86      5.31 o
   0  10   6      148.84      138.99      6.12 o
   1  10   6       18.79       17.39      6.83 o
   2  10   6      195.64      152.46     10.27 o
   3  10   6        4.66        4.79      7.74 o
   4  10   6      193.66      192.94     21.34 o
  -8  11   6        7.65        3.10      7.50 o
  -7  11   6       42.76       49.75      7.39 o
  -6  11   6        1.07        1.63      6.13 o
  -5  11   6        8.65       10.40      4.76 o
  -4  11   6       18.08       23.48      4.48 o
  -3  11   6        0.13        4.23      2.96 o
  -2  11   6       97.72       87.66      4.97 o
  -1  11   6       25.30       29.41      4.18 o
   0  11   6       57.87       58.93      5.25 o
   1  11   6       10.93        8.51      5.39 o
   2  11   6      156.01      134.51     10.00 o
   3  11   6       26.14       27.26      8.71 o
   4  11   6       17.41       18.46      8.63 o
  -8  12   6       41.64       48.89      8.14 o
  -7  12   6       22.33       22.50      6.98 o
  -6  12   6        0.29        0.01      5.99 o
  -5  12   6       79.08       64.17      6.68 o
  -4  12   6       95.75       92.15      5.47 o
  -3  12   6       34.56       47.72      4.63 o
  -2  12   6      135.67      106.20      5.34 o
  -1  12   6       78.20       74.02      4.60 o
   0  12   6       61.83       63.00      5.53 o
   1  12   6       98.20      104.29      6.09 o
   2  12   6        0.02        2.14      7.64 o
   3  12   6        5.31        2.83      8.27 o
  -7  13   6        1.73        2.53      6.69 o
  -6  13   6       89.30       80.49      7.68 o
  -5  13   6       36.40       31.64      6.23 o
  -4  13   6       26.44       24.06      4.98 o
  -3  13   6      339.40      312.34      6.83 o
  -2  13   6      283.78      288.88     11.38 o
  -1  13   6        5.64        7.97      4.05 o
   0  13   6        2.08        1.67      4.46 o
   1  13   6       14.86        8.76      4.84 o
   2  13   6        0.23        3.88      7.88 o
   3  13   6        5.97        1.91      7.95 o
  -7  14   6        1.62        4.27      7.02 o
  -6  14   6        0.09        0.38      6.36 o
  -5  14   6       19.65       17.34      5.92 o
  -4  14   6        0.10        1.60      6.29 o
  -3  14   6       36.16       45.78      5.72 o
  -2  14   6       92.70       76.04      6.36 o
  -1  14   6       78.93       81.14      5.79 o
   0  14   6       83.34       85.06      6.62 o
   1  14   6       20.80        7.27      6.10 o
   2  14   6       93.97       92.45     10.44 o
  -6  15   6        3.78        7.75      6.58 o
  -5  15   6       12.41       15.22     10.15 o
  -4  15   6        2.07        6.95      6.45 o
  -3  15   6       38.59       44.08      5.72 o
  -2  15   6      235.81      242.85      8.09 o
  -1  15   6        1.70        1.45      4.94 o
   0  15   6        0.65       -0.70      5.46 o
   1  15   6        2.65        3.40      6.34 o
   2  15   6        0.11        2.30      7.17 o
  -6  16   6       16.96       25.26      7.12 o
  -5  16   6       37.03       41.34     10.57 o
  -4  16   6       15.85       17.96     10.14 o
  -3  16   6       54.36       59.23     10.50 o
  -2  16   6        0.54       12.54      6.80 o
  -1  16   6        8.63       11.84      7.32 o
   0  16   6        0.05        4.81      7.24 o
   1  16   6      158.91      150.49     19.55 o
  -5  17   6        3.83        6.31     10.14 o
  -4  17   6        0.02       -5.42     10.38 o
  -3  17   6        1.73       10.38     10.18 o
  -2  17   6      123.08      137.17      9.35 o
  -1  17   6        2.10       -1.10      7.90 o
   0  17   6        1.35        0.64      7.31 o
  -3  18   6        0.00        3.52     10.41 o
  -2  18   6       13.35       16.08      7.90 o
  -9   1   7        1.47        2.38     10.31 o
  -8   1   7       13.22       14.98      9.96 o
  -7   1   7       66.87       54.37      7.38 o
  -6   1   7      266.91      245.12      6.46 o
  -5   1   7      114.32       88.48      4.61 o
  -4   1   7      151.44      140.26      4.67 o
  -3   1   7        1.62        4.68      3.33 o
  -2   1   7        8.40        9.10      3.18 o
  -1   1   7      214.97      210.37      4.25 o
   0   1   7      151.01      174.27      4.24 o
   1   1   7       47.82       58.19      3.73 o
   2   1   7      172.59      137.01      6.28 o
   3   1   7        0.51        3.93      7.66 o
   4   1   7       55.71       63.83      9.84 o
  -9   2   7        7.06       11.30     11.86 o
  -8   2   7        1.40        0.10      9.87 o
  -7   2   7      335.27      311.94     10.11 o
  -6   2   7      330.37      331.32      7.43 o
  -5   2   7      171.49      154.37      6.50 o
  -4   2   7        6.65        3.45      3.66 o
  -3   2   7      189.70      189.68      4.65 o
  -2   2   7      145.42      120.75      3.92 o
  -1   2   7        4.23        7.07      2.69 o
   0   2   7      303.04      336.95      6.23 o
   1   2   7      470.41      435.68      6.46 o
   2   2   7       64.87       59.90      6.24 o
   3   2   7        1.71       13.18      7.86 o
   4   2   7       58.52       50.50      9.54 o
  -9   3   7       13.54        6.81     10.50 o
  -8   3   7        0.01        1.62      7.05 o
  -7   3   7        1.05        4.16      6.73 o
  -6   3   7      418.04      441.28      8.99 o
  -5   3   7       14.83        7.75      4.39 o
  -4   3   7      105.62      126.88      4.51 o
  -3   3   7       39.95       39.48      3.50 o
  -2   3   7       16.29       20.06      3.02 o
  -1   3   7       37.79       50.12      2.66 o
   0   3   7        0.26        3.36      2.61 o
   1   3   7        3.15        0.71      4.05 o
   2   3   7       11.22        8.38      5.33 o
   3   3   7       22.12       17.95      6.65 o
   4   3   7        5.74        2.85     12.21 o
  -9   4   7       52.53       50.52     11.11 o
  -8   4   7      114.40      123.40      8.96 o
  -7   4   7       57.01       50.12      7.07 o
  -6   4   7      278.99      250.17      7.92 o
  -5   4   7        6.05        3.90      4.51 o
  -4   4   7        3.00       -2.25      4.19 o
  -3   4   7       68.92       78.26      3.85 o
  -2   4   7      252.13      276.59      4.56 o
  -1   4   7        6.22       10.19      2.77 o
   0   4   7      155.80      153.12      3.96 o
   1   4   7      142.38      128.44      6.07 o
   2   4   7        2.53        2.08      5.45 o
   3   4   7      138.60      159.15     13.85 o
   4   4   7        9.33        3.58     12.45 o
  -9   5   7        3.09       11.03      6.95 o
  -8   5   7       11.39       11.48      7.34 o
  -7   5   7       46.57       49.61      7.34 o
  -6   5   7       19.48       20.64      5.76 o
  -5   5   7      185.36      166.02      6.01 o
  -4   5   7        9.99        7.01      4.14 o
  -3   5   7       45.22       49.35      4.30 o
  -2   5   7      322.28      315.28      7.59 o
  -1   5   7      120.35      121.64      3.87 o
   0   5   7       19.64       19.81      3.62 o
   1   5   7       54.54       56.28      7.50 o
   2   5   7       20.85       26.30      5.60 o
   3   5   7       17.88       23.09      6.09 o
   4   5   7        0.36        5.00      6.35 o
  -9   6   7       59.70       66.77      8.70 o
  -8   6   7       37.71       35.90      7.58 o
  -7   6   7        7.16        9.97      5.68 o
  -6   6   7        2.25        1.55      4.60 o
  -5   6   7        8.29        6.86      3.84 o
  -4   6   7        2.76        4.39      3.78 o
  -3   6   7        0.15        1.55      3.18 o
  -2   6   7        4.26       10.02      5.07 o
  -1   6   7      217.88      212.25      5.80 o
   0   6   7      135.40      131.18      4.51 o
   1   6   7        0.01        4.23      4.81 o
   2   6   7        8.25        1.53      5.16 o
   3   6   7        0.01       -0.33      5.56 o
   4   6   7       48.79       40.28      7.10 o
  -9   7   7       15.43       19.63      7.93 o
  -8   7   7        0.05        0.66      6.97 o
  -7   7   7       21.97       22.00      6.72 o
  -6   7   7       71.37       60.36      6.03 o
  -5   7   7       52.43       61.30      4.88 o
  -4   7   7       66.03       63.23      4.41 o
  -3   7   7        0.69        0.86      2.88 o
  -2   7   7       22.10       22.54      3.73 o
  -1   7   7        4.07        5.10      3.56 o
   0   7   7        0.79        3.43      3.39 o
   1   7   7       12.82       14.30      5.27 o
   2   7   7        1.32       -1.97      5.64 o
   3   7   7        2.89        5.81      6.08 o
  -8   8   7       40.69       37.66      7.78 o
  -7   8   7        8.18       12.48      6.98 o
  -6   8   7       16.69       17.60      5.31 o
  -5   8   7      425.25      434.24      7.75 o
  -4   8   7      464.92      453.75      9.33 o
  -3   8   7      136.17      146.99      6.58 o
  -2   8   7      239.01      277.83      5.90 o
  -1   8   7       34.73       37.17      4.06 o
   0   8   7       89.30       81.19      4.68 o
   1   8   7        0.22       -0.26      5.38 o
   2   8   7        8.56        9.05      5.99 o
   3   8   7        0.55        4.31      6.45 o
  -8   9   7      115.95      135.25      9.47 o
  -7   9   7        3.95        4.11      6.48 o
  -6   9   7        8.99        7.46      5.37 o
  -5   9   7        9.93       10.29      4.21 o
  -4   9   7      105.03       86.54      4.77 o
  -3   9   7       13.84       42.37      6.37 o
  -2   9   7      277.54      288.46      9.81 o
  -1   9   7        3.31        3.18      3.79 o
   0   9   7       64.32       67.84      4.73 o
   1   9   7        4.76        6.69      4.93 o
   2   9   7       85.90       90.00      7.61 o
   3   9   7        2.66        0.87      6.43 o
  -8  10   7        8.51       13.30      7.26 o
  -7  10   7       38.04       40.05      7.16 o
  -6  10   7        1.45        6.47      5.73 o
  -5  10   7       40.89       41.02      5.33 o
  -4  10   7       66.22       48.18      5.75 o
  -3  10   7        0.07       19.05      5.44 o
  -2  10   7      209.94      211.74      6.51 o
  -1  10   7       91.64       81.28      4.70 o
   0  10   7       53.64       55.62      5.30 o
   1  10   7       56.43       56.30      5.95 o
   2  10   7        1.36        1.08      7.20 o
   3  10   7        2.47       -0.84      7.71 o
  -8  11   7        3.26        4.44      7.18 o
  -7  11   7        1.40       -2.32      6.97 o
  -6  11   7       82.84       86.42      7.54 o
  -5  11   7       74.93       53.98      5.46 o
  -4  11   7       46.30       25.05      5.76 o
  -3  11   7      378.23      356.99     11.38 o
  -2  11   7        4.98        0.95      4.58 o
  -1  11   7       37.95       47.30      5.12 o
   0  11   7        0.34        5.02      4.64 o
   1  11   7        0.09        1.81      5.26 o
   2  11   7        0.00       -1.34      7.70 o
  -7  12   7      124.31      133.94      9.02 o
  -6  12   7       63.01       66.91      7.28 o
  -5  12   7       12.33       10.32      6.76 o
  -4  12   7        5.69        7.39      5.38 o
  -3  12   7      158.07      172.94     10.83 o
  -2  12   7       25.07       28.34      4.91 o
  -1  12   7      134.72      154.75      6.42 o
   0  12   7       14.89        6.14      4.69 o
   1  12   7        0.31        5.44      5.26 o
   2  12   7        0.06       -1.67      7.85 o
  -7  13   7        6.97        5.20      7.01 o
  -6  13   7        3.89        4.54     10.17 o
  -5  13   7       19.88       25.60      6.89 o
  -4  13   7       23.88       25.84      7.17 o
  -3  13   7      100.87       97.56      5.46 o
  -2  13   7       19.22        7.21      4.59 o
  -1  13   7        4.11        8.91      4.79 o
   0  13   7       21.26       35.90      4.83 o
   1  13   7       27.14       26.15      5.68 o
  -6  14   7        3.16        7.23     10.24 o
  -5  14   7        5.04        1.83      7.02 o
  -4  14   7        5.78        1.85      7.01 o
  -3  14   7       73.30       72.69      6.47 o
  -2  14   7        0.00        0.41      5.62 o
  -1  14   7        2.71       -1.65      5.93 o
   0  14   7        4.24        7.00      5.43 o
   1  14   7       35.96       38.76      7.37 o
  -5  15   7       19.32       26.75      9.84 o
  -4  15   7        0.89       -1.44      6.95 o
  -3  15   7       22.84       24.51      7.14 o
  -2  15   7       10.27        1.77      5.61 o
  -1  15   7        0.00       -0.81      6.16 o
   0  15   7        1.18        4.86      5.51 o
  -4  16   7       28.02       34.12     11.17 o
  -3  16   7        0.00        2.61      6.88 o
  -2  16   7       20.10       13.17      6.05 o
  -1  16   7        2.05        3.99      6.17 o
  -9   0   8        1.64       -1.66     14.44 o
  -8   0   8       23.03       33.26     14.88 o
  -7   0   8       34.72       28.24      8.24 o
  -6   0   8        4.91        3.45      6.02 o
  -5   0   8      106.55      105.54      6.87 o
  -4   0   8       40.33       65.99      6.37 o
  -3   0   8      465.56      502.22      9.40 o
  -2   0   8      255.92      281.24      7.35 o
  -1   0   8       83.77       63.36      4.99 o
   0   0   8        0.17       -2.20      6.03 o
   1   0   8      386.12      394.59     13.21 o
   3   0   8        3.42       -4.23     11.92 o
  -9   1   8        1.49       13.19     10.59 o
  -8   1   8       17.78       25.82     10.23 o
  -7   1   8       11.93       10.52      6.81 o
  -6   1   8      131.35      141.52      5.51 o
  -5   1   8        0.01       -2.64      3.99 o
  -4   1   8      270.88      276.97      5.82 o
  -3   1   8       26.53       21.96      3.62 o
  -2   1   8       11.00        9.65      3.30 o
  -1   1   8       10.06       12.39      3.60 o
   0   1   8       82.66       86.02      4.97 o
   1   1   8        0.14        2.85      7.43 o
   2   1   8        5.55       13.29     10.66 o
   3   1   8       26.71       24.39     12.30 o
  -9   2   8       11.27       -2.93     10.39 o
  -8   2   8       13.47        4.93      7.27 o
  -7   2   8        6.16        8.04      6.76 o
  -6   2   8       11.75       12.89      4.88 o
  -5   2   8       16.84       16.43      4.07 o
  -4   2   8        6.61        9.73      3.71 o
  -3   2   8       13.31       13.43      3.50 o
  -2   2   8       99.96       89.38      3.92 o
  -1   2   8       21.90       19.54      3.71 o
   0   2   8       64.55       78.95      5.36 o
   1   2   8       16.59       11.98      6.00 o
   2   2   8        6.61        7.33     10.56 o
   3   2   8        0.24       -2.79     11.27 o
  -9   3   8       21.75       28.40     10.86 o
  -8   3   8        1.27       -1.32      7.40 o
  -7   3   8       70.00       88.33      8.05 o
  -6   3   8       13.73       19.47      5.05 o
  -5   3   8       44.33       45.11      5.07 o
  -4   3   8      397.61      419.85      6.60 o
  -3   3   8       83.85       69.76      3.92 o
  -2   3   8       43.77       37.95      3.96 o
  -1   3   8       52.65       52.64      3.86 o
   0   3   8        0.74        0.20      4.13 o
   1   3   8      218.83      275.03     10.66 o
   2   3   8        0.58        7.00     11.06 o
   3   3   8       24.22       33.47     11.75 o
  -9   4   8       29.20       25.88      8.53 o
  -8   4   8       23.47       23.77      7.70 o
  -7   4   8        2.12        4.55      7.11 o
  -6   4   8       10.93        2.39      4.90 o
  -5   4   8        1.86        6.30      4.61 o
  -4   4   8       34.90       49.31      4.96 o
  -3   4   8      277.96      254.07      5.18 o
  -2   4   8        4.58        7.80      3.50 o
  -1   4   8      137.53      134.27      6.42 o
   0   4   8        0.25       -1.17      4.21 o
   1   4   8       35.10       29.94      4.57 o
   2   4   8       41.12       38.52     11.43 o
   3   4   8       76.98       34.39     11.72 o
  -9   5   8        1.00        7.58      6.81 o
  -8   5   8        0.07       10.46      7.61 o
  -7   5   8       27.03       35.15      7.48 o
  -6   5   8      142.00      132.22      6.28 o
  -5   5   8        4.00        7.76      4.49 o
  -4   5   8       69.91       58.42      4.87 o
  -3   5   8       80.32       74.83      6.01 o
  -2   5   8       35.85       38.78      5.63 o
  -1   5   8      254.64      250.78      6.46 o
   0   5   8       19.25       16.83      4.33 o
   1   5   8       34.42       40.18      4.81 o
   2   5   8        3.62        5.76      5.90 o
   3   5   8       21.02        6.43     11.12 o
  -8   6   8        3.57        1.55      7.51 o
  -7   6   8        2.31        3.32      5.85 o
  -6   6   8       15.97       17.08      4.36 o
  -5   6   8       82.35      110.13      4.86 o
  -4   6   8       29.25       38.33      5.70 o
  -3   6   8        8.36       11.09      5.42 o
  -2   6   8       79.69       68.78      6.14 o
  -1   6   8       14.53       13.04      4.38 o
   0   6   8      184.94      195.11      5.73 o
   1   6   8       13.05        8.75      5.30 o
   2   6   8        1.27       -0.43      6.44 o
  -8   7   8       27.20       34.20      7.92 o
  -7   7   8        0.27       -1.89      6.52 o
  -6   7   8        1.76       -0.52      4.73 o
  -5   7   8       19.33       12.39      4.45 o
  -4   7   8       13.77       22.90      5.75 o
  -3   7   8       34.64       45.79      5.74 o
  -2   7   8      178.44      160.77      7.27 o
  -1   7   8        0.27        0.72      4.26 o
   0   7   8      129.29      111.79      5.08 o
   1   7   8       90.53       88.25      5.49 o
   2   7   8      175.28      169.38     12.42 o
  -8   8   8        0.60        2.66      7.32 o
  -7   8   8        2.64        2.88      6.73 o
  -6   8   8        3.59        5.09      5.30 o
  -5   8   8       24.75       19.58      5.72 o
  -4   8   8       11.21        9.90      5.64 o
  -3   8   8       69.62       66.31      6.02 o
  -2   8   8       39.27       31.33      5.81 o
  -1   8   8      235.58      206.50      7.73 o
   0   8   8       19.00       16.56      4.24 o
   1   8   8       93.28       89.94      5.35 o
   2   8   8       31.78       40.04      6.87 o
  -8   9   8       36.83       31.25      8.04 o
  -7   9   8        1.10        0.35      6.57 o
  -6   9   8      102.03       98.49      8.38 o
  -5   9   8       49.79       43.59      6.13 o
  -4   9   8      121.06      134.15     12.17 o
  -3   9   8       17.31       15.34      5.67 o
  -2   9   8       69.04       74.05      6.55 o
  -1   9   8        2.50       -0.32      5.65 o
   0   9   8        7.31        9.17      3.87 o
   1   9   8        1.31        2.19      4.45 o
   2   9   8        9.91       14.68      6.54 o
  -7  10   8       10.13        8.04      6.85 o
  -6  10   8       25.21       24.75      7.60 o
  -5  10   8        3.81        7.52      5.78 o
  -4  10   8        2.93        0.93      5.38 o
  -3  10   8        4.75        0.99      5.44 o
  -2  10   8        2.63        5.08      5.46 o
  -1  10   8       30.33       26.08      5.22 o
   0  10   8       56.65       61.66      4.62 o
   1  10   8       23.92       32.59      4.96 o
  -7  11   8        0.00        0.89     10.10 o
  -6  11   8        0.39        4.58      7.21 o
  -5  11   8       13.07       18.65      5.82 o
  -4  11   8       31.23       28.32      5.86 o
  -3  11   8        5.43        9.60      5.48 o
  -2  11   8        6.21        5.02      4.77 o
  -1  11   8        5.54       10.08      4.93 o
   0  11   8        3.13        9.32      4.58 o
   1  11   8       28.80       31.39      4.99 o
  -6  12   8        0.45        2.19      7.16 o
  -5  12   8        2.24        7.66      7.30 o
  -4  12   8        4.88        7.68      5.69 o
  -3  12   8        6.44       10.74      5.68 o
  -2  12   8        3.87        3.45      4.74 o
  -1  12   8        2.19        3.75      5.15 o
   0  12   8        4.18        3.58      4.62 o
  -6  13   8        0.80       13.04     10.29 o
  -5  13   8       37.78       41.75      7.83 o
  -4  13   8      161.30      178.00      8.00 o
  -3  13   8        5.20       12.55      6.03 o
  -2  13   8      104.46      112.90      6.34 o
  -1  13   8        5.10        6.18      6.21 o
   0  13   8        2.59        2.14      5.12 o
  -4  14   8       50.44       82.20      8.69 o
  -3  14   8        1.94        6.00      7.26 o
  -2  14   8       10.52       13.86      6.30 o
  -8   1   9        7.18        5.66      7.44 o
  -7   1   9       35.39       38.39      5.59 o
  -6   1   9       16.67       20.05      4.51 o
  -5   1   9       12.16        9.48      4.38 o
  -4   1   9      339.77      317.86      6.38 o
  -3   1   9       12.59       24.82      4.35 o
  -2   1   9       25.35       35.30      4.75 o
  -1   1   9        0.70       -0.66      5.69 o
   0   1   9        1.67       10.00      9.12 o
   1   1   9        0.07        5.25      9.10 o
  -8   2   9        7.84        5.43      7.53 o
  -7   2   9        0.84        3.96      5.23 o
  -6   2   9       94.99      104.91      5.44 o
  -5   2   9       10.01        6.14      4.17 o
  -4   2   9       26.63       19.72      4.16 o
  -3   2   9       97.88       80.27      4.92 o
  -2   2   9       42.67       40.61      5.29 o
  -1   2   9        2.17        4.27      6.07 o
   0   2   9       17.65       25.39      6.32 o
   1   2   9       10.90       12.71      9.21 o
  -8   3   9       39.87       43.05      8.26 o
  -7   3   9        0.02        3.54      5.21 o
  -6   3   9        7.08        1.57      5.05 o
  -5   3   9       25.55       21.08      4.30 o
  -4   3   9      130.01      140.36      5.75 o
  -3   3   9        2.59        4.74      3.99 o
  -2   3   9        0.27        7.96      5.10 o
  -1   3   9        2.22        2.34      6.24 o
   0   3   9       38.90       42.29      6.85 o
   1   3   9        4.60        8.60      9.37 o
  -8   4   9        0.66        1.14      7.64 o
  -7   4   9       28.77       29.18      6.29 o
  -6   4   9        1.66       -2.02      5.21 o
  -5   4   9       55.35       47.44      5.28 o
  -4   4   9        1.85        3.59      5.34 o
  -3   4   9       21.96       28.48      5.63 o
  -2   4   9       52.58       46.90      5.91 o
  -1   4   9       40.09       51.57      6.02 o
   0   4   9        2.61        0.20      6.47 o
   1   4   9        6.70        6.05      5.54 o
  -8   5   9       21.10       23.91      8.01 o
  -7   5   9       19.87       34.24      6.45 o
  -6   5   9        6.41        5.22      5.07 o
  -5   5   9       11.53        7.53      4.85 o
  -4   5   9       42.47       39.67      5.98 o
  -3   5   9        2.26        3.20      5.37 o
  -2   5   9        3.90        6.00      5.47 o
  -1   5   9       11.22        4.92      5.45 o
   0   5   9        2.30        5.04      5.28 o
   1   5   9       28.57       29.44      6.07 o
  -7   6   9        8.24        8.05      5.18 o
  -6   6   9        0.05        0.88      5.03 o
  -5   6   9       58.45       97.47      6.98 o
  -4   6   9        5.15        7.95      5.76 o
  -3   6   9       19.11       20.82      5.84 o
  -2   6   9      123.28      126.35      7.13 o
  -1   6   9      164.73      186.25      7.84 o
   0   6   9       35.77       43.82      5.86 o
   1   6   9       73.97       95.42      7.14 o
  -7   7   9        1.46        4.87      7.76 o
  -6   7   9        2.95        5.88      6.06 o
  -5   7   9        0.00        2.37      5.71 o
  -4   7   9        0.04        2.16      5.72 o
  -3   7   9       22.89       28.20      6.00 o
  -2   7   9       22.09       23.91      5.89 o
  -1   7   9       10.75        8.90      5.92 o
   0   7   9       43.24       58.42      5.54 o
  -7   8   9       61.95       80.76      8.64 o
  -6   8   9        5.39       13.68      6.20 o
  -5   8   9        5.04       -2.66      5.97 o
  -4   8   9        0.60        7.69      6.00 o
  -3   8   9       90.80      108.26      7.20 o
  -2   8   9       18.31       16.18      5.97 o
  -1   8   9        4.60        6.98      5.94 o
   0   8   9        5.11        4.21      6.16 o
  -6   9   9        5.25        2.55      6.14 o
  -5   9   9        1.16        7.40      6.07 o
  -4   9   9       32.48       30.48      6.31 o
  -3   9   9        0.32        6.94      6.08 o
  -2   9   9      102.95      128.47      7.45 o
  -1   9   9        5.60        6.89      5.97 o
   0   9   9       11.10       20.73      6.20 o
  -6  10   9       32.56       30.68      7.51 o
  -5  10   9        0.00        3.86      6.01 o
  -4  10   9       71.81       85.28      7.17 o
  -3  10   9        0.20       -1.80      6.03 o
  -2  10   9        3.56        5.46      5.92 o
  -1  10   9       11.43        3.07      5.87 o
  -5  11   9       61.85       54.87      6.65 o
  -4  11   9       14.42       25.01      6.14 o
  -3  11   9        0.10        2.98      5.76 o
  -2  11   9        1.22       -4.39      5.97 o
  -4  12   9        3.62        8.88      6.29 o
  -3  12   9       22.95       35.75      6.53 o
  -7   0  10       16.21       23.35      6.99 o
  -6   0  10        0.65        1.15      6.36 o
  -5   0  10        2.08        1.45      6.15 o
  -4   0  10        2.04        2.92      7.10 o
  -3   0  10       12.61       16.50      6.85 o
  -2   0  10        1.31        2.01     14.03 o
  -1   0  10       33.12       44.82     14.69 o
  -7   1  10        0.92        2.58      5.40 o
  -6   1  10        1.09        4.58      4.53 o
  -5   1  10        0.75        1.28      4.72 o
  -4   1  10       50.56       58.14      5.68 o
  -3   1  10       36.90       45.88      6.94 o
  -2   1  10       47.43       53.13     10.83 o
  -1   1  10       22.68       42.57     10.15 o
  -7   2  10        0.49       -1.15      5.39 o
  -6   2  10        6.04        6.14      4.60 o
  -5   2  10       67.23       78.90      5.80 o
  -4   2  10       29.67       26.95      5.71 o
  -3   2  10        0.95        0.46      6.40 o
  -2   2  10       45.32       50.04      7.10 o
  -1   2  10       13.51       20.72      9.95 o
  -7   3  10       13.09       16.43      5.57 o
  -6   3  10       13.91       16.47      6.06 o
  -5   3  10       63.80       64.99      6.83 o
  -4   3  10       72.69       84.82      6.65 o
  -3   3  10        1.70        3.17      6.53 o
  -2   3  10        0.21        1.66      6.72 o
  -1   3  10       32.06       54.22     10.82 o
  -6   4  10        0.05        2.20      6.05 o
  -5   4  10       25.19       36.79      6.61 o
  -4   4  10        0.42        1.07      5.68 o
  -3   4  10       25.31       29.47      6.02 o
  -2   4  10       39.95       47.66      7.45 o
  -1   4  10       65.13       77.02      8.22 o
  -6   5  10        0.19        4.09      6.08 o
  -5   5  10        0.65       -0.05      6.19 o
  -4   5  10       12.80       16.34      5.97 o
  -3   5  10        0.07        3.43      5.72 o
  -2   5  10        2.98        1.96      6.79 o
  -1   5  10        0.06        3.83      6.96 o
  -6   6  10       32.71       34.30      6.58 o
  -5   6  10       87.91      103.47      7.75 o
  -4   6  10        8.69        6.54      5.96 o
  -3   6  10       11.07       10.36      6.06 o
  -2   6  10        9.67        6.55      7.08 o
  -5   7  10        0.14        5.06      6.40 o
  -4   7  10       80.26      102.46      7.56 o
  -3   7  10        6.42        7.29      5.86 o
  -2   7  10        3.50        1.45      6.09 o
  -4   8  10       29.89       33.39      6.47 o
  -3   8  10       19.10       25.83      6.41 o
 
